# Supplementary material for: Ambiguous structure determination from powder data: four different structural models of 4,11-di­fluoro­quinacridone with similar X-ray powder patterns, fit to the PDF, SSNMR and DFT-D
Source: IUCrJ. 2022 May 14;9(Pt 4):406–24. doi: 10.1107/S2052252522004237 (PMC9252154; doi:10.1107/S2052252522004237)
Supplement: Supplementary file 1 [file m-09-00406-sup1.cif]

data_global
#==============================================================================

# PROCESSING SUMMARY (IUCr Office Use Only)

_journal_date_recd_electronic      2022-01-10
_journal_date_to_coeditor         ?
_journal_date_from_coeditor       ?
_journal_date_accepted     2022-04-20
_journal_date_printers_first      ?
_journal_date_printers_final      ?
_journal_date_proofs_out          ?
_journal_date_proofs_in           ?
_journal_coeditor_name            ?
_journal_coeditor_code      LT5047SUP1
_journal_coeditor_notes
; ?
;
_journal_paper_category      FA
_journal_techeditor_code      M220423
_iucr_compatibility_tag          ACTA95
_journal_techeditor_notes  
;
;
_journal_coden_ASTM               ?
_journal_name_full                ?
_journal_year                     ?
_journal_volume                   ?
_journal_issue                    ?
_journal_page_first               ?
_journal_page_last                ?
_journal_suppl_publ_number        ?
_journal_suppl_publ_pages         ?

#==============================================================================

#==============================================================================

# 1. SUBMISSION DETAILS

_audit_creation_method          'manual editing'
_publ_contact_author_name       'Schmidt, Martin U.'
_publ_contact_author_address
;
Institute for Inorganic and Analytical Chemistry
Goethe-University Frankfurt
Max-von-Laue-Str. 7
Frankfurt D-60438
Germany
;
_publ_contact_author_email      'm.schmidt@chemie.uni-frankfurt.de'
_publ_contact_author_fax        '+49-69-79829235'
_publ_contact_author_phone      '+49-69-79829171'

#==============================================================================

# 2. TITLE AND AUTHOR LIST

_publ_section_title
;
Ambiguous structure determination from powder data: 
Four possible crystal structures for 4,11-difluoroquinacridone
;
loop_                                           
    _publ_author_name                           
    _publ_author_address                        
                                                
'Carina Schlesinger'                       
;                                               
Institute of Inorganic and Analytical Chemistry 
Goethe University 
Max-von-Laue-Str. 7                             
60438 Frankfurt am Main
Germany                                         
;                                               
'Arnt Fitterer'                               
;                                               
Institute of Inorganic and Analytical Chemistry 
Goethe University 
Max-von-Laue-Str. 7                             
60438 Frankfurt am Main
Germany                                         
;
'Christian Buchsbaum'                               
;                                               
Institute of Inorganic and Analytical Chemistry 
Goethe University 
Max-von-Laue-Str. 7                             
60438 Frankfurt am Main
Germany                                         
;
'Stefan Habermehl'                               
;                                               
Institute of Inorganic and Analytical Chemistry 
Goethe University 
Max-von-Laue-Str. 7                             
60438 Frankfurt am Main
Germany                                         
;
'Michele Chierotti'                               
;                                               
Dipartimento di Chimica I.F.M.
Universita di Torino
V. Giuria 7
10125 Torino
Italy   
;
'Carlo Nervi'                               
;                                               
Dipartimento di Chimica I.F.M.
Universita di Torino
V. Giuria 7
10125 Torino
Italy   
;
'Martin U. Schmidt'                               
;                                               
Institute of Inorganic and Analytical Chemistry 
Goethe University 
Max-von-Laue-Str. 7                             
60438 Frankfurt am Main
Germany                                         
;

#==============================================================================

# 3. CHEMICAL DATA

data_DFQ_model_A_Rietveld

#_database_code_depnum_ccdc_archive 'CCDC @@@@'
_chemical_name_common           
;
4,11-Difluoro-quinacridone
Model A from Rietveld refinement
Attention! This is a wrong structural model, which fits well 
to the powder data, fits well to the pair-distribution function,
behaves well in lattice-energy minimisations, and agrees with
solid-state NMR data.
Further discussion see publication.
;
_chemical_name_systematic '4,11-Difluoroquino[2,3-b]acridine-7,14(5H,12H)-dione, wrong structural model A'
_chemical_formula_moiety        'C20 H10 F2 N2 O2'
_chemical_formula_sum           'C20 H10 F2 N2 O2'
_chemical_formula_weight        348.3016

#==============================================================================

# 4. POWDER SPECIMEN AND CRYSTAL DATA

_space_group_crystal_system    monoclinic
_space_group P21/c
_space_group_name_H-M_alt      'P 21/c'  
_space_group_IT_number         14        
_space_group_name_Hall         '-P 2ybc' 
loop_                      
_symmetry_equiv_pos_site_id
_symmetry_equiv_pos_as_xyz 
1   '-x, -y, -z'        
2  '-x, y+1/2, -z+1/2'
3  'x, -y+1/2, z+1/2' 
4  'x, y, z'              

_cell_length_a  13.6961(12)
_cell_length_b  3.76836(13)
_cell_length_c  28.7891(32)
_cell_angle_alpha 90
_cell_angle_beta  105.163(12)
_cell_angle_gamma 90
_cell_volume 1434.13(23)
_cell_formula_units_Z           4
_cell_measurement_temperature   300
_exptl_crystal_density_diffrn   1.613
_exptl_crystal_F_000            712.0
_exptl_absorpt_coefficient_mu   1.047
_pd_char_colour                 orange
_pd_char_particle_morphology    powder
_exptl_crystal_description 'powder'


#==============================================================================

# 5. EXPERIMENTAL DATA

_diffrn_ambient_temperature     300
_diffrn_radiation_type          'Cu K\a~1~'
_diffrn_radiation_wavelength    1.54056
_diffrn_radiation_monochromator 'Ge(111)'
_diffrn_measurement_device_type 'STOE-Stadi-P'
_pd_meas_number_of_points       7800
_pd_meas_2theta_range_min       2.00000
_pd_meas_2theta_range_max       79.9900
_pd_meas_2theta_range_inc       0.010000

#==============================================================================
# 6. REFINEMENT DATA

#_cell_measurement_reflns_used   00
_cell_measurement_theta_min     4.50000
_cell_measurement_theta_max     79.9900
_pd_meas_scan_method            cont
_refine_ls_matrix_type          fullcycle
#_refine_ls_number_parameters    000
_refine_ls_number_restraints    69
_refine_ls_number_constraints   0
_refine_ls_hydrogen_treatment   refxyz
_refine_ls_weighting_scheme     sigma
_refine_ls_weighting_details    'w=1/\s[Y~obs~]^2^'
_refine_ls_shift/su_max         0.001
_refine_ls_extinction_method    none
_computing_data_collection      '<i>WINX^POW^</i> (Stoe & Cie, 2004)'
_computing_cell_refinement      'TOPAS-Academic'
_computing_data_reduction       '<i>WINX^POW^</i> (Stoe & Cie, 2004)'
_computing_structure_solution   'FIDEL'
_computing_structure_refinement 'TOPAS-Academic'
_computing_molecular_graphics   '<i>Mercury</i> (Macrae <i>et al.</i>, 2008)'
_pd_proc_2theta_range_min       4.50000
_pd_proc_2theta_range_max       79.9900
_pd_proc_2theta_range_inc       0.010000
_pd_calc_method                 'Rietveld Refinement'
_pd_proc_ls_background_function 'Chebyshev function with 20 terms'
_pd_proc_ls_profile_function    'fundamental parameters'
_pd_proc_ls_pref_orient_corr    'none'
_pd_proc_ls_prof_R_factor       0.08005 # background-subtracted
_pd_proc_ls_prof_wR_factor      0.09019 # background-subtracted
_pd_proc_ls_prof_wR_expected    0.02230 # background-subtracted
_refine_ls_goodness_of_fit_all  4.045
_refine_ls_R_factor_all         0.00951  # Bragg R value
_pd_proc_wavelength             1.54056
_pd_spec_mount_mode             transmission
_pd_spec_mounting              'prepared between polymer films '

loop_
_atom_site_label
_atom_site_type_symbol
_atom_site_symmetry_multiplicity
_atom_site_fract_x
_atom_site_fract_y
_atom_site_fract_z
_atom_site_occupancy
_atom_site_B_iso_or_equiv
_atom_site_U_iso_or_equiv

C13 C   0 0.35559(30) 0.5185(25) 0.24938(16) 1 1.636(85)     0.02072
H18 H   0 0.4377(12) 0.498(10) 0.25797(94) 1 1.96(10)     0.02487
C11 C   0 0.29481(32) 0.3842(22) 0.20542(16) 1 1.636(85)     0.02072
C12 C   0 0.18592(32) 0.3670(22) 0.19762(16) 1 1.636(85)     0.02072
C10 C   0 0.34352(32) 0.2298(26) 0.17006(17) 1 1.636(85)     0.02072
N3 N   0 0.12763(30) 0.2318(22) 0.15446(15) 1 1.636(85)     0.02072
C9 C   0 0.27572(32) 0.1217(23) 0.12306(16) 1 1.636(85)     0.02072
O2 O   0 0.43849(47) 0.2540(36) 0.17945(30) 1 1.636(85)     0.02072
H15 H   0 0.0498(13) 0.2378(64) 0.14883(55) 1 1.96(10)     0.02487
C8 C   0 0.16922(30) 0.1163(27) 0.11875(16) 1 1.636(85)     0.02072
C4 C   0 0.30961(30) -0.0144(20) 0.08473(16) 1 1.636(85)     0.02072
C7 C   0 0.10387(33) -0.0013(19) 0.07589(17) 1 1.636(85)     0.02072
H14 H   0 0.3838(17) 0.0441(52) 0.08373(55) 1 1.96(10)     0.02487
C5 C   0 0.24280(32) -0.1543(23) 0.04449(16) 1 1.636(85)     0.02072
F17 F   0 0.01006(46) -0.0786(35) 0.07825(28) 1 1.636(85)     0.02072
C6 C   0 0.13350(29) -0.1767(17) 0.04199(16) 1 1.636(85)     0.02072
H1 H   0 0.2751(23) -0.273(11) 0.01767(81) 1 1.96(10)     0.02487
H16 H   0 0.0718(19) -0.2847(46) 0.01323(86) 1 1.96(10)     0.02487
C31 C   0 0.14235(30) 0.4741(25) 0.23436(16) 1 1.636(85)     0.02072
H36 H   0 0.0614(13) 0.4914(88) 0.22777(75) 1 1.96(10)     0.02487
C29 C   0 0.20335(32) 0.5947(23) 0.27846(16) 1 1.636(85)     0.02072
C30 C   0 0.31202(32) 0.6089(24) 0.28583(16) 1 1.636(85)     0.02072
C28 C   0 0.15707(31) 0.7341(24) 0.31657(17) 1 1.636(85)     0.02072
N21 N   0 0.37285(30) 0.7204(22) 0.33029(16) 1 1.636(85)     0.02072
C27 C   0 0.22599(32) 0.8912(24) 0.35975(16) 1 1.636(85)     0.02072
O20 O   0 0.06319(47) 0.7019(35) 0.31310(32) 1 1.636(85)     0.02072
H33 H   0 0.4506(13) 0.7253(64) 0.33404(50) 1 1.96(10)     0.02487
C26 C   0 0.33295(32) 0.8759(25) 0.36477(16) 1 1.636(85)     0.02072
C22 C   0 0.19097(30) 1.0124(29) 0.39862(16) 1 1.636(85)     0.02072
C25 C   0 0.39693(33) 0.9856(20) 0.40930(16) 1 1.636(85)     0.02072
H32 H   0 0.1161(16) 0.9546(55) 0.39853(57) 1 1.96(10)     0.02487
C23 C   0 0.25589(32) 1.1094(26) 0.44088(16) 1 1.636(85)     0.02072
F35 F   0 0.48707(47) 1.1115(33) 0.40832(27) 1 1.636(85)     0.02072
C24 C   0 0.36529(31) 1.1160(22) 0.44570(16) 1 1.636(85)     0.02072
H19 H   0 0.2227(21) 1.2080(98) 0.46879(71) 1 1.96(10)     0.02487
H34 H   0 0.4267(21) 1.2135(47) 0.47703(68) 1 1.96(10)     0.02487


loop_
    _geom_bond_atom_site_label_1
    _geom_bond_atom_site_label_2
    _geom_bond_distance
C13 H18 1.09(2)
C13 C11 1.414(7)
C13 C30 1.379(8)
C11 C12 1.450(6)
C11 C10 1.475(8)6 C12 N3 1.386(7)
C12 C31 1.403(8)
C10 C9 1.484(7)
C10 O2 1.261(8)
N3 H15 1.04(2)
N3 C8 1.370(8)
C9 C8 1.431(6)
C9 C4 1.401(8)
C8 C7 1.394(7)
C4 H14 1.05(2)
C4 C5 1.379(7)
C7 F17 1.336(9)
C7 C6 1.327(8)
C5 C6 1.482(6)
C5 H1 1.08(3)
C6 H16 1.10(2)
C31 H36 1.08(2)
C31 C29 1.401(7)
C29 C30 1.448(6)
C29 C28 1.498(8)
C30 N21 1.397(7)
C28 C27 1.474(7)
C28 O20 1.269(8)
N21 H33 1.04(2)
N21 C26 1.382(8)
C27 C26 1.435(6)
C27 C22 1.404(8)
C26 C25 1.412(6)
C22 H32 1.05(2)
C22 C23 1.356(7)
C25 F35 1.330(9)
C25 C24 1.329(8)
C23 C24 1.468(6)
C23 H19 1.09(3)
C24 H34 1.12(2)

loop_                                           
     _geom_angle_id                
     _geom_angle_atom_site_label_1                
     _geom_angle_atom_site_label_2                
     _geom_angle_atom_site_label_3                
     _geom_angle       
1 H18 C13 C11 121(2)
2 H18 C13 C30 118(2)
3 C11 C13 C30 119.9(5)
4 C13 C11 C12 119.7(5)
5 C13 C11 C10 119.5(5)
6 C12 C11 C10 120.5(5)
7 C11 C12 N3 118.9(5)
8 C11 C12 C31 119.6(5)
9 N3 C12 C31 121.5(5)
10 C11 C10 C9 116.7(5)
11 C11 C10 O2 116.8(7)
12 C9 C10 O2 125.4(7)
13 C12 N3 H15 117(1)
14 C12 N3 C8 122.3(5)
15 H15 N3 C8 120(1)
16 C10 C9 C8 117.6(5)
17 C10 C9 C4 124.1(5)
18 C8 C9 C4 117.8(5)
19 N3 C8 C9 123.0(6)
20 N3 C8 C7 117.9(6)
21 C9 C8 C7 119.0(5)
22 C9 C4 H14 118(1)
23 C9 C4 C5 121.2(5)
24 H14 C4 C5 120(1)
25 C8 C7 F17 115.3(6)
26 C8 C7 C6 124.1(5)
27 F17 C7 C6 114.3(6)
28 C4 C5 C6 120.1(5)
29 C4 C5 H1 117(2)
30 C6 C5 H1 123(2)
31 C7 C6 C5 115.8(5)
32 C7 C6 H16 115(1)
33 C5 C6 H16 129(1)
34 C12 C31 H36 120(1)
35 C12 C31 C29 120.4(5)
36 H36 C31 C29 119(1)
37 C31 C29 C30 119.4(5)
38 C31 C29 C28 120.7(5)
39 C30 C29 C28 119.7(5)
40 C13 C30 C29 120.8(5)
41 C13 C30 N21 119.9(5)
42 C29 C30 N21 119.3(5)
43 C29 C28 C27 117.3(5)
44 C29 C28 O20 121.5(7)
45 C27 C28 O20 121.1(7)
46 C30 N21 H33 117(1)
47 C30 N21 C26 122.2(5)
48 H33 N21 C26 120(1)
49 C28 C27 C26 118.7(5)
50 C28 C27 C22 121.7(5)
51 C26 C27 C22 119.0(6)
52 N21 C26 C27 122.0(6)
53 N21 C26 C25 120.5(5)
54 C27 C26 C25 117.0(5)
55 C27 C22 H32 118(1)
56 C27 C22 C23 121.5(6)
57 H32 C22 C23 118(1)
58 C26 C25 F35 116.4(6)
59 C26 C25 C24 124.8(5)
60 F35 C25 C24 112.4(6)
61 C22 C23 C24 120.2(6)
62 C22 C23 H19 117(2)
63 C24 C23 H19 123(2)
64 C25 C24 C23 117.0(5)
65 C25 C24 H34 115(1)
66 C23 C24 H34 128(1)

# start Validation Reply Form
_vrf_PLAT972_4-11-difluoroquinacridone_model_A_from_Rietveld
;
PROBLEM: Check Calcd Resid. Dens.  0.14A   From F35            -8.41 eA-3  
RESPONSE: Powder data. 
;
_vrf_PLAT992_4-11-difluoroquinacridone_model_A_from_Rietveld
;
PROBLEM: Repd & Actual _reflns_number_gt Values Differ by    1000727 Check 
RESPONSE: reflns_number_gt is not a sensible value for powders.
;
_vrf_PLAT110_4-11-difluoroquinacridone_model_A_from_Rietveld
;
PROBLEM: ADDSYM Detects Potential Lattice Translation ...          ? Check 
RESPONSE: This is a wrong structural model, see publication
;
_vrf_PLAT112_4-11-difluoroquinacridone_model_A_from_Rietveld
;
PROBLEM: ADDSYM Detects New (Pseudo) Symm. Elem         B        100 %Fit  
RESPONSE: This is a wrong structural model, see publication
;
_vrf_PLAT113_4-11-difluoroquinacridone_model_A_from_Rietveld
;
PROBLEM: ADDSYM Suggests Possible Pseudo/New  Space Group      P21/c Check 
RESPONSE: This is a wrong structural model, see publication
;
_vrf_PLAT340_4-11-difluoroquinacridone_model_A_from_Rietveld
;
PROBLEM: Low Bond Precision on  C-C Bonds ...............    0.00682 Ang.  
RESPONSE: Powder data
;
_vrf_PLAT351_4-11-difluoroquinacridone_model_A_from_Rietveld
;
PROBLEM: Long   C-H (X0.96,N1.08A)  C24      - H34      .       1.12 Ang.  
RESPONSE: Powder data, refinement with restrains
;
_vrf_PLAT353_4-11-difluoroquinacridone_model_A_from_Rietveld
;
PROBLEM: Long   N-H (N0.87,N1.01A)  N3       - H15      .       1.03 Ang.  
RESPONSE: Powder data, refinement with restrains
;
_vrf_PLAT920_4-11-difluoroquinacridone_model_A_from_Rietveld
;
PROBLEM: Theta(Max)  in CIF and FCF Differ by ...........       0.24 Degree
RESPONSE: The value in the cif file is the correct one.
;
# end Validation Reply Form


#==============================================================================


# 3. CHEMICAL DATA

data_DFQ_model_B_Rietveld

#_database_code_depnum_ccdc_archive 'CCDC @@@@'
_chemical_name_common           
;
4,11-Difluoro-quinacridone from Rietveld refinement
Remark: This is the correct structural model. 
The model which fits well to the powder data, 
fits well to the pair-distribution function,
has the lowest energy in lattice-energy minimisations, 
and agrees with solid-state NMR data.
Three wrong structural models are deposited in the CSD as well.
Further discussion see publication.
;


_chemical_name_systematic '4,11-Difluoroquino[2,3-b]acridine-7,14(5H,12H)-dione, wrong structural model A'
_chemical_formula_moiety        'C20 H10 F2 N2 O2'
_chemical_formula_sum           'C20 H10 F2 N2 O2'
_chemical_formula_weight        348.3016

#==============================================================================

# 4. POWDER SPECIMEN AND CRYSTAL DATA

_space_group_crystal_system    monoclinic
_space_group P21/c
_space_group_name_H-M_alt      'P 21/c'  
_space_group_IT_number         14        
_space_group_name_Hall         '-P 2ybc' 
loop_                      
_symmetry_equiv_pos_site_id
_symmetry_equiv_pos_as_xyz 
1   '-x, -y, -z'        
2  '-x, y+1/2, -z+1/2'
3  'x, -y+1/2, z+1/2' 
4  'x, y, z'              

_cell_length_a  14.2172(15)
_cell_length_b  3.76778(16)
_cell_length_c  13.7038(13)
_cell_angle_alpha 90
_cell_angle_beta  102.504(12)
_cell_angle_gamma 90
_cell_volume 716.67(11)

_cell_formula_units_Z           2
_cell_measurement_temperature   300
_exptl_crystal_density_diffrn   1.614
_exptl_crystal_F_000            356
_exptl_absorpt_coefficient_mu   1.048
_pd_char_colour                 orange
_pd_char_particle_morphology    powder
_exptl_crystal_description 'powder'

#==============================================================================

# 5. EXPERIMENTAL DATA

_diffrn_ambient_temperature     300
_diffrn_radiation_type          'Cu K\a~1~'
_diffrn_radiation_wavelength    1.54056
_diffrn_radiation_monochromator 'Ge(111)'
_diffrn_measurement_device_type 'STOE-Stadi-P'
_pd_meas_number_of_points       7800
_pd_meas_2theta_range_min       2.00000
_pd_meas_2theta_range_max       79.9900
_pd_meas_2theta_range_inc       0.010000

#==============================================================================

# 6. REFINEMENT DATA

#_cell_measurement_reflns_used   00
_cell_measurement_theta_min     4.50000
_cell_measurement_theta_max     79.9900
_pd_meas_scan_method            cont
_refine_ls_matrix_type          fullcycle
#_refine_ls_number_parameters    000
_refine_ls_number_restraints    61
_refine_ls_number_constraints   0
_refine_ls_hydrogen_treatment   refxyz
_refine_ls_weighting_scheme     sigma
_refine_ls_weighting_details    'w=1/\s[Y~obs~]^2^'
_refine_ls_shift/su_max         0.001
_refine_ls_extinction_method    none
_computing_data_collection      '<i>WINX^POW^</i> (Stoe & Cie, 2004)'
_computing_cell_refinement      'TOPAS-Academic'
_computing_data_reduction       '<i>WINX^POW^</i> (Stoe & Cie, 2004)'
_computing_structure_solution   'FIDEL'
_computing_structure_refinement 'TOPAS-Academic'
_computing_molecular_graphics   '<i>Mercury</i> (Macrae <i>et al.</i>, 2008)'
_pd_proc_2theta_range_min       4.50000
_pd_proc_2theta_range_max       79.9900
_pd_proc_2theta_range_inc       0.010000
_pd_calc_method                 'Rietveld Refinement'
_pd_proc_ls_background_function 'Chebyshev function with 20 terms'
_pd_proc_ls_profile_function    'fundamental parameters'
_pd_proc_ls_pref_orient_corr    'none'
_pd_proc_ls_prof_R_factor       0.10919 # background-subtracted
_pd_proc_ls_prof_wR_factor      0.12239 # background-subtracted
_pd_proc_ls_prof_wR_expected    0.02320 # background-subtracted
_refine_ls_goodness_of_fit_all  5.275
_refine_ls_R_factor_all         0.01504  # Bragg R value
_pd_proc_wavelength             1.54056
_pd_spec_mount_mode             transmission
_pd_spec_mounting              'prepared between polymer films '


loop_
_atom_site_label
_atom_site_type_symbol
_atom_site_symmetry_multiplicity
_atom_site_fract_x
_atom_site_fract_y
_atom_site_fract_z
_atom_site_occupancy
_atom_site_B_iso_or_equiv
_atom_site_U_iso_or_equiv

C13 C   0 -0.01866(19) -0.0043(16) 0.09537(20) 1 2.870(99)     0.03635
C11 C   0 0.07154(21) 0.1193(15) 0.08243(19) 1 2.870(99)     0.03635
C12 C   0 0.08887(23) 0.1346(15) -0.01639(22) 1 2.870(99)     0.03635
H18 H   0 -0.0377(11) 0.0137(66) 0.16736(81) 1 3.44(12)     0.04362
C10 C   0 0.14753(25) 0.2603(16) 0.16837(23) 1 2.870(99)     0.03635
N3 N   0 0.17586(23) 0.2573(14) -0.03206(22) 1 2.870(99)     0.03635
C9 C   0 0.23611(24) 0.4012(13) 0.14672(24) 1 2.870(99)     0.03635
O2 O   0 0.13646(34) 0.2464(19) 0.25703(32) 1 2.870(99)     0.03635
H15 H   0 0.18661(71) 0.2504(46) -0.10407(86) 1 3.44(12)     0.04362
C8 C   0 0.24574(23) 0.3958(14) 0.04403(24) 1 2.870(99)     0.03635
C4 C   0 0.31189(24) 0.5194(15) 0.22396(23) 1 2.870(99)     0.03635
C7 C   0 0.33085(25) 0.5393(18) 0.02596(23) 1 2.870(99)     0.03635
H14 H   0 0.29844(72) 0.5299(43) 0.2981(11) 1 3.44(12)     0.04362
C5 C   0 0.39171(24) 0.6720(17) 0.20280(24) 1 2.870(99)     0.03635
F17 F   0 0.34055(33) 0.5471(16) -0.07052(31) 1 2.870(99)     0.03635
C6 C   0 0.40583(23) 0.6501(16) 0.10225(24) 1 2.870(99)     0.03635
H1 H   0 0.4485(10) 0.7762(68) 0.2620(15) 1 3.44(12)     0.04362
H16 H   0 0.4713(10) 0.7422(33) 0.0826(12) 1 3.44(12)     0.04362


loop_
    _geom_bond_id
    _geom_bond_atom_site_label_1
    _geom_bond_atom_site_label_2
    _geom_bond_distance
1 C13 C11 1.411(5)
2 C13 H18 1.08(1)
4 C11 C12 1.429(4)
5 C11 C10 1.512(5)
6 C12 N3 1.380(5)
8 C10 C9 1.455(6)
9 C10 O2 1.260(6)
10 N3 H15 1.03(1)
11 N3 C8 1.378(5)
12 C9 C8 1.443(5)
13 C9 C4 1.409(5)
14 C8 C7 1.396(6)
15 C4 H14 1.07(2)
16 C4 C5 1.358(6)
17 C7 F17 1.359(6)
18 C7 C6 1.386(5)
19 C5 C6 1.437(5)
20 C5 H1 1.09(2)
21 C6 H16 1.08(2)
22 C13 C11 1.411(5)
23 C13 H18 1.08(1)
24 C11 C12 1.429(4)
25 C11 C10 1.512(5)
26 C12 N3 1.380(5)
27 C10 C9 1.455(6)
28 C10 O2 1.260(6)
29 N3 H15 1.03(1)
30 N3 C8 1.378(5)
31 C9 C8 1.443(5)
32 C9 C4 1.409(5)
33 C8 C7 1.396(6)
34 C4 H14 1.07(2)
35 C4 C5 1.358(6)
36 C7 F17 1.359(6)
37 C7 C6 1.386(5)
38 C5 C6 1.437(5)
39 C5 H1 1.09(2)
40 C6 H16 1.08(2)


loop_                                           
     _geom_angle_id                
     _geom_angle_atom_site_label_1                
     _geom_angle_atom_site_label_2                
     _geom_angle_atom_site_label_3                
     _geom_angle       
1 C11 C13 H18 121(1)
4 C13 C11 C12 118.7(3)
5 C13 C11 C10 122.3(3)
6 C12 C11 C10 118.9(3)
7 C11 C12 N3 120.3(4)
10 C11 C10 C9 118.3(4)
11 C11 C10 O2 121.3(4)
12 C9 C10 O2 120.4(4)
13 C12 N3 H15 117.6(8)
14 C12 N3 C8 122.2(4)
15 H15 N3 C8 120.1(8)
16 C10 C9 C8 117.6(3)
17 C10 C9 C4 121.1(4)
18 C8 C9 C4 121.2(4)
19 N3 C8 C9 122.6(4)
20 N3 C8 C7 121.6(4)
21 C9 C8 C7 115.9(4)
22 C9 C4 H14 117.3(8)
23 C9 C4 C5 120.8(4)
24 H14 C4 C5 120.9(8)
25 C8 C7 F17 117.1(4)
26 C8 C7 C6 122.5(4)
27 F17 C7 C6 120.3(4)
28 C4 C5 C6 118.5(4)
29 C4 C5 H1 121(1)
30 C6 C5 H1 120(1)
31 C7 C6 C5 119.7(4)
32 C7 C6 H16 118.2(9)
33 C5 C6 H16 121.8(9)
36 C11 C13 H18 121(1)
37 C13 C11 C12 118.7(3)
38 C13 C11 C10 122.3(3)
39 C12 C11 C10 118.9(3)
42 C11 C12 N3 120.3(4)
43 C11 C10 C9 118.3(4)
44 C11 C10 O2 121.3(4)
45 C9 C10 O2 120.4(4)
46 C12 N3 H15 117.6(8)
47 C12 N3 C8 122.2(4)
48 H15 N3 C8 120.1(8)
49 C10 C9 C8 117.6(3)
50 C10 C9 C4 121.1(4)
51 C8 C9 C4 121.2(4)
52 N3 C8 C9 122.6(4)
53 N3 C8 C7 121.6(4)
54 C9 C8 C7 115.9(4)
55 C9 C4 H14 117.3(8)
56 C9 C4 C5 120.8(4)
57 H14 C4 C5 120.9(8)
58 C8 C7 F17 117.1(4)
59 C8 C7 C6 122.5(4)
60 F17 C7 C6 120.3(4)
61 C4 C5 C6 118.5(4)
62 C4 C5 H1 121(1)
63 C6 C5 H1 120(1)
64 C7 C6 C5 119.7(4)
65 C7 C6 H16 118.2(9)
66 C5 C6 H16 121.8(9)

# start Validation Reply Form
_vrf_PLAT972_4-11-difluoroquinacridone_model_B_from_Rietveld
;
PROBLEM: Check Calcd Resid. Dens.  0.21A   From F17            -6.53 eA-3  
RESPONSE: powder data
;
_vrf_PLAT992_4-11-difluoroquinacridone_model_B_from_Rietveld
;
PROBLEM: Repd & Actual _reflns_number_gt Values Differ by    1000401 Check 
RESPONSE: reflns_number_gt is not sensible for powder data
;
_vrf_PLAT340_4-11-difluoroquinacridone_model_B_from_Rietveld
;
PROBLEM: Low Bond Precision on  C-C Bonds ...............    0.00482 Ang.  
RESPONSE: powder data
;
_vrf_PLAT353_4-11-difluoroquinacridone_model_B_from_Rietveld
;
PROBLEM: Long   N-H (N0.87,N1.01A)  N3       - H15      .       1.03 Ang.  
RESPONSE: powder data. Restrains from quantum mechanics
;
_vrf_PLAT920_4-11-difluoroquinacridone_model_B_from_Rietveld
;
PROBLEM: Theta(Max)  in CIF and FCF Differ by ...........       0.24 Degree
RESPONSE: The value in the cif file is the correct one.
;
# end Validation Reply Form

#==============================================================================

# 3. CHEMICAL DATA

data_DFQ_model_C_Rietveld

#_database_code_depnum_ccdc_archive 'CCDC @@@@'
_chemical_name_common           
;
4,11-Difluoro-quinacridone
Model C from Rietveld refinement
Attention! This is a wrong structural model, 
which fits quite well to the powder data, 
fits well to the pair-distribution function,
and agrees with solid-state NMR data, 
but has an unfavourable lattice energy. 
Further discussion see publication.
;
_chemical_name_systematic '4,11-Difluoroquino[2,3-b]acridine-7,14(5H,12H)-dione, wrong structural model A'
_chemical_formula_moiety        'C20 H10 F2 N2 O2'
_chemical_formula_sum           'C20 H10 F2 N2 O2'
_chemical_formula_weight        348.3016

#==============================================================================


# 4. POWDER SPECIMEN AND CRYSTAL DATA

_space_group_crystal_system    triclinic
_space_group                   P-1
_space_group_name_H-M_alt      'P -1'  
_space_group_IT_number         2        
_space_group_name_Hall         '-P 1' 

loop_
_symmetry_equiv_pos_as_xyz
 '-x, -y, -z'
 'x, y, z'

_cell_length_a  3.88540(45)
_cell_length_b  7.0333(10)
_cell_length_c  14.1014(29)
_cell_angle_alpha 102.713(16)
_cell_angle_beta  86.084(14)
_cell_angle_gamma 105.939(16)
_cell_volume 361.44(11)

_cell_formula_units_Z           1
_cell_measurement_temperature   300
_exptl_crystal_density_diffrn   1.600
_exptl_crystal_F_000            178
_exptl_absorpt_coefficient_mu   1.039
_pd_char_colour                 orange
_pd_char_particle_morphology    powder
_exptl_crystal_description 'powder'

#==============================================================================

# 5. EXPERIMENTAL DATA

_diffrn_ambient_temperature     300
_diffrn_radiation_type          'Cu K\a~1~'
_diffrn_radiation_wavelength    1.54056
_diffrn_radiation_monochromator 'Ge(111)'
_diffrn_measurement_device_type 'STOE-Stadi-P'
_pd_meas_number_of_points       7800
_pd_meas_2theta_range_min       2.00000
_pd_meas_2theta_range_max       79.9900
_pd_meas_2theta_range_inc       0.010000

#==============================================================================
# 6. REFINEMENT DATA

#_cell_measurement_reflns_used   00
_cell_measurement_theta_min     4.50000
_cell_measurement_theta_max     79.9900
_pd_meas_scan_method            cont
_refine_ls_matrix_type          fullcycle
#_refine_ls_number_parameters    000
_refine_ls_number_restraints    60
_refine_ls_number_constraints   0
_refine_ls_hydrogen_treatment   refxyz
_refine_ls_weighting_scheme     sigma
_refine_ls_weighting_details    'w=1/\s[Y~obs~]^2^'
_refine_ls_shift/su_max         0.001
_refine_ls_extinction_method    none
_computing_data_collection      '<i>WINX^POW^</i> (Stoe & Cie, 2004)'
_computing_cell_refinement      'TOPAS-Academic'
_computing_data_reduction       '<i>WINX^POW^</i> (Stoe & Cie, 2004)'
_computing_structure_solution   'FIDEL'
_computing_structure_refinement 'TOPAS-Academic'
_computing_molecular_graphics   '<i>Mercury</i> (Macrae <i>et al.</i>, 2008)'
_pd_proc_2theta_range_min       4.50000
_pd_proc_2theta_range_max       79.9900
_pd_proc_2theta_range_inc       0.010000
_pd_calc_method                 'Rietveld Refinement'
_pd_proc_ls_background_function 'Chebyshev function with 20 terms'
_pd_proc_ls_profile_function    'fundamental parameters'
_pd_proc_ls_pref_orient_corr    'none'
_pd_proc_ls_prof_R_factor       0.16099 # background-subtracted
_pd_proc_ls_prof_wR_factor      0.17676 # background-subtracted
_pd_proc_ls_prof_wR_expected    0.02275 # background-subtracted
_refine_ls_goodness_of_fit_all  7.768
_refine_ls_R_factor_all         0.01941  # Bragg R value
_pd_proc_wavelength             1.54056
_pd_spec_mount_mode             transmission
_pd_spec_mounting              'prepared between polymer films '


loop_
_atom_site_label
_atom_site_type_symbol
_atom_site_symmetry_multiplicity
_atom_site_fract_x
_atom_site_fract_y
_atom_site_fract_z
_atom_site_occupancy
_atom_site_B_iso_or_equiv
_atom_site_U_iso_or_equiv

C13 C   0 0.0940(21) 0.20440(59) -0.01121(30) 1 3.09(18)     0.03909
C11 C   0 -0.0688(20) 0.15331(53) 0.07504(30) 1 3.09(18)     0.03909
C12 C   0 -0.1547(21) -0.05327(51) 0.08686(32) 1 3.09(18)     0.03909
H18 H   0 0.1527(69) 0.3560(26) -0.0263(22) 1 3.70(22)     0.04691
C10 C   0 -0.1757(20) 0.30114(63) 0.15271(35) 1 3.09(18)     0.03909
N3 N   0 -0.3216(19) -0.11487(59) 0.17185(34) 1 3.09(18)     0.03909
C9 C   0 -0.3677(18) 0.22741(63) 0.23526(35) 1 3.09(18)     0.03909
O2 O   0 -0.1555(31) 0.47485(92) 0.13863(53) 1 3.09(18)     0.03909
H15 H   0 -0.3650(70) -0.2703(26) 0.1732(11) 1 3.70(22)     0.04691
C8 C   0 -0.4444(18) 0.02046(64) 0.24381(34) 1 3.09(18)     0.03909
C4 C   0 -0.4746(21) 0.36538(62) 0.31034(35) 1 3.09(18)     0.03909
C7 C   0 -0.6256(21) -0.02890(66) 0.32946(37) 1 3.09(18)     0.03909
H14 H   0 -0.4082(65) 0.5173(33) 0.3019(11) 1 3.70(22)     0.04691
C5 C   0 -0.6403(24) 0.31030(64) 0.39403(34) 1 3.09(18)     0.03909
F17 F   0 -0.7414(27) -0.22903(88) 0.33380(49) 1 3.09(18)     0.03909
C6 C   0 -0.7275(20) 0.11023(64) 0.40134(36) 1 3.09(18)     0.03909
H1 H   0 -0.6620(52) 0.4278(51) 0.4590(18) 1 3.70(22)     0.04691
H16 H   0 -0.8918(89) 0.0653(46) 0.4593(17) 1 3.70(22)     0.04691

loop_
    _geom_bond_id
    _geom_bond_atom_site_label_1
    _geom_bond_atom_site_label_2
    _geom_bond_distance
1 C13 C11 1.404(7)
2 C13 H18 1.09(2)
4 C11 C12 1.443(5)
5 C11 C10 1.458(7)
6 C12 N3 1.419(7)
8 C10 C9 1.454(7)
9 C10 O2 1.261(9)
10 N3 H15 1.06(2)
11 N3 C8 1.386(7)
12 C9 C8 1.434(7)
13 C9 C4 1.394(7)
14 C8 C7 1.417(8)
15 C4 H14 1.06(2)
16 C4 C5 1.385(8)
17 C7 F17 1.369(8)
18 C7 C6 1.365(8)
19 C5 C6 1.379(6)
20 C5 H1 1.11(3)
21 C6 H16 1.05(3)
22 C13 C11 1.404(7)
23 C13 H18 1.09(2)
24 C11 C12 1.443(5)
25 C11 C10 1.458(7)
26 C12 N3 1.419(7)
27 C10 C9 1.454(7)
28 C10 O2 1.261(9)
29 N3 H15 1.06(2)
30 N3 C8 1.386(7)
31 C9 C8 1.434(7)
32 C9 C4 1.394(7)
33 C8 C7 1.417(8)
34 C4 H14 1.06(2)
35 C4 C5 1.385(8)
36 C7 F17 1.369(8)
37 C7 C6 1.365(8)
38 C5 C6 1.379(6)
39 C5 H1 1.11(3)
40 C6 H16 1.05(3)


loop_                                           
     _geom_angle_id                
     _geom_angle_atom_site_label_1                
     _geom_angle_atom_site_label_2                
     _geom_angle_atom_site_label_3                
     _geom_angle       
1 C11 C13 H18 124(1)
4 C13 C11 C12 120.2(5)
5 C13 C11 C10 122.1(5)
6 C12 C11 C10 117.7(5)
7 C11 C12 N3 122.9(5)
10 C11 C10 C9 117.2(5)
11 C11 C10 O2 119.3(6)
12 C9 C10 O2 122.3(6)
13 C12 N3 H15 116(1)
14 C12 N3 C8 120.1(5)
15 H15 N3 C8 123(1)
16 C10 C9 C8 122.9(5)
17 C10 C9 C4 118.4(5)
18 C8 C9 C4 118.7(5)
19 N3 C8 C9 118.8(5)
20 N3 C8 C7 124.3(5)
21 C9 C8 C7 116.8(5)
22 C9 C4 H14 116(1)
23 C9 C4 C5 122.1(5)
24 H14 C4 C5 121(1)
25 C8 C7 F17 117.7(6)
26 C8 C7 C6 122.9(5)
27 F17 C7 C6 118.8(6)
28 C4 C5 C6 119.6(6)
29 C4 C5 H1 120(2)
30 C6 C5 H1 120(2)
31 C7 C6 C5 119.8(6)
32 C7 C6 H16 121(2)
33 C5 C6 H16 119(2)
37 C13 C11 C12 120.2(5)
38 C13 C11 C10 122.1(5)
39 C12 C11 C10 117.7(5)
42 C11 C12 N3 122.9(5)
43 C11 C10 C9 117.2(5)
44 C11 C10 O2 119.3(6)
45 C9 C10 O2 122.3(6)
46 C12 N3 H15 116(1)
47 C12 N3 C8 120.1(5)
48 H15 N3 C8 123(1)
49 C10 C9 C8 122.9(5)
50 C10 C9 C4 118.4(5)
51 C8 C9 C4 118.7(5)
52 N3 C8 C9 118.8(5)
53 N3 C8 C7 124.3(5)
54 C9 C8 C7 116.8(5)
55 C9 C4 H14 116(1)
56 C9 C4 C5 122.1(5)
57 H14 C4 C5 121(1)
58 C8 C7 F17 117.7(6)
59 C8 C7 C6 122.9(5)
60 F17 C7 C6 118.8(6)
61 C4 C5 C6 119.6(6)
62 C4 C5 H1 120(2)
63 C6 C5 H1 120(2)
64 C7 C6 C5 119.8(6)
65 C7 C6 H16 121(2)
66 C5 C6 H16 119(2)

# start Validation Reply Form
_vrf_PLAT411_4-11-difluoroquinacridone_model_C_from_Rietveld
;
PROBLEM: Short Inter H...H Contact  H1       ..H1       .       1.71 Ang.  
RESPONSE: Powder data
;
_vrf_PLAT972_4-11-difluoroquinacridone_model_C_from_Rietveld
;
PROBLEM: Check Calcd Resid. Dens.  0.26A   From F17            -5.30 eA-3  
RESPONSE: Powder data
;
_vrf_PLAT992_4-11-difluoroquinacridone_model_C_from_Rietveld
;
PROBLEM: Repd & Actual _reflns_number_gt Values Differ by    1000359 Check 
RESPONSE: _reflns_number_gt is not a sensible value for powders
;
_vrf_PLAT155_4-11-difluoroquinacridone_model_C_from_Rietveld
;
PROBLEM: The Triclinic Unitcell is NOT Reduced ..........     Please Do !  
RESPONSE: Unit cell setting from global structure solution run
;
_vrf_PLAT340_4-11-difluoroquinacridone_model_C_from_Rietveld
;
PROBLEM: Low Bond Precision on  C-C Bonds ...............    0.00664 Ang.  
RESPONSE: Powder data
;
_vrf_PLAT351_4-11-difluoroquinacridone_model_C_from_Rietveld
;
PROBLEM: Long   C-H (X0.96,N1.08A)  C5       - H1       .       1.11 Ang.  
RESPONSE: Powder data, refined with restrains from QM
;
_vrf_PLAT353_4-11-difluoroquinacridone_model_C_from_Rietveld
;
PROBLEM: Long   N-H (N0.87,N1.01A)  N3       - H15      .       1.06 Ang.  
RESPONSE: Powder data, refined with restrains from QM
;
# end Validation Reply Form

#==============================================================================

# 3. CHEMICAL DATA

data_DFQ_model_D_Rietveld

#_database_code_depnum_ccdc_archive 'CCDC @@@@'
_chemical_name_common           
;
4,11-Difluoro-quinacridone
Model D from Rietveld refinement
Attention! This is a wrong structural model, 
which fits quite well to the powder data, 
fits well to the pair-distribution function,
but does not agree with solid-state NMR data, 
and has an unfavourable lattice energy.
Further discussion see publication.
;
_chemical_name_systematic '4,11-Difluoroquino[2,3-b]acridine-7,14(5H,12H)-dione, wrong structural model D'
_chemical_formula_moiety        'C20 H10 F2 N2 O2'
_chemical_formula_sum           'C20 H10 F2 N2 O2'
_chemical_formula_weight        348.3016

#==============================================================================

# 4. POWDER SPECIMEN AND CRYSTAL DATA

_space_group_crystal_system    monoclinic
_space_group                   P21/c
_space_group_name_H-M_alt      'P 21/c'  
_space_group_IT_number         14        
_space_group_name_Hall         '-P 2ybc' 
loop_                      
_symmetry_equiv_pos_site_id
_symmetry_equiv_pos_as_xyz 
1   '-x, -y, -z'        
2  '-x, y+1/2, -z+1/2'
3  'x, -y+1/2, z+1/2' 
4  'x, y, z'              
_cell_length_a  14.3352(24)
_cell_length_b  3.77265(33)
_cell_length_c  27.3740(41)
_cell_angle_alpha 90
_cell_angle_beta  103.686(23)
_cell_angle_gamma 90
_cell_volume 1438.40(38)
_cell_formula_units_Z           4
_cell_measurement_temperature   300
_exptl_crystal_density_diffrn   1.608
_exptl_crystal_F_000            712.0
_exptl_absorpt_coefficient_mu   1.044
_pd_char_colour                 orange
_pd_char_particle_morphology    powder
_exptl_crystal_description 'powder'

#==============================================================================

# 5. EXPERIMENTAL DATA

_diffrn_ambient_temperature     300
_diffrn_radiation_type          'Cu K\a~1~'
_diffrn_radiation_wavelength    1.54056
_diffrn_radiation_monochromator 'Ge(111)'
_diffrn_measurement_device_type 'STOE-Stadi-P'
_pd_meas_number_of_points       7800
_pd_meas_2theta_range_min       2.00000
_pd_meas_2theta_range_max       79.9900
_pd_meas_2theta_range_inc       0.010000


#==============================================================================
# 6. REFINEMENT DATA

#_cell_measurement_reflns_used   000
_cell_measurement_theta_min     4.50000
_cell_measurement_theta_max     79.9900
_pd_meas_scan_method            cont
_refine_ls_matrix_type          fullcycle
_refine_ls_goodness_of_fit_all  6.786
_refine_ls_R_factor_all         0.01734  # R(Bragg)
_refine_ls_number_parameters    158
_refine_ls_number_restraints    69
_refine_ls_number_constraints   0
_refine_ls_hydrogen_treatment   refxyz
_refine_ls_weighting_scheme     sigma
_refine_ls_weighting_details    'w=1/\s[Y~obs~]^2^'
_refine_ls_shift/su_max         0.001
_refine_ls_extinction_method    none
_computing_data_collection      '<i>WINX^POW^</i> (Stoe & Cie, 2004)'
_computing_cell_refinement      'FIDEL, TOPAS-Academic'
_computing_data_reduction       '<i>WINX^POW^</i> (Stoe & Cie, 2004)'
_computing_structure_solution   'FIDEL'
_computing_structure_refinement 'TOPAS-Academic'
_computing_molecular_graphics   '<i>Mercury</i> (Macrae <i>et al.</i>, 2008)'
_pd_proc_2theta_range_min       4.50000
_pd_proc_2theta_range_max       79.9900
_pd_proc_2theta_range_inc       0.010000
_pd_calc_method                 'Rietveld Refinement'
_pd_proc_ls_background_function 'Chebyshev function with 20 terms'
_pd_proc_ls_profile_function    'fundamental parameters'
_pd_proc_ls_pref_orient_corr    'none'
_pd_proc_ls_prof_R_factor       0.12746 # background-subtracted
_pd_proc_ls_prof_wR_factor      0.14946 # background-subtracted
_pd_proc_ls_prof_wR_expected    0.02203 # background-subtracted
_pd_proc_wavelength             1.54056
_pd_spec_mount_mode             transmission
_pd_spec_mounting              'prepared between polymer films '


#==============================================================================

# 7. ATOMIC COORDINATES AND DISPLACEMENT PARAMETERS

loop_
_atom_site_label
_atom_site_type_symbol
_atom_site_symmetry_multiplicity
_atom_site_fract_x
_atom_site_fract_y
_atom_site_fract_z
_atom_site_occupancy
_atom_site_B_iso_or_equiv
_atom_site_U_iso_or_equiv
C13 C   0 0.54902(65)  0.6560(44) 0.17849(30) 1 1.23(16)     0.01558
H18 H   0 0.5609(28) 0.643(11) 0.2192(12) 1 1.48(19)     0.01870
C11 C   0 0.45765(63) 0.7422(45) 0.14885(31) 1 1.23(16)     0.01558
C12 C   0 0.43971(64) 0.7168(48) 0.09461(32) 1 1.23(16)     0.01558
C10 C   0 0.38160(67) 0.8777(53) 0.17341(31) 1 1.23(16)     0.01558
N3 N   0 0.35603(62) 0.8807(37) 0.06623(30) 1 1.23(16)     0.01558
C9 C   0 0.28358(63) 0.9994(42) 0.14127(32) 1 1.23(16)     0.01558
O2 O   0 0.39773(99) 0.7935(70) 0.21726(45) 1 1.23(16)     0.01558
H15 H   0 0.3503(17) 0.909(11) 0.0276(11) 1 1.48(19)     0.01870
C8 C   0 0.27737(64) 0.9918(42) 0.08762(30) 1 1.23(16)     0.01558
C4 C   0 0.20661(65) 1.1467(41) 0.15920(31) 1 1.23(16)     0.01558
C7 C   0 0.19666(64) 1.1332(40) 0.05624(31) 1 1.23(16)     0.01558
H14 H   0 0.1915(20) 1.0328(88) 0.1911(14) 1 1.48(19)     0.01870
C5 C   0 0.13217(65) 1.2763(45) 0.12738(31) 1 1.23(16)     0.01558
F17 F   0 0.21306(90) 1.2361(44) 0.01160(43) 1 1.23(16)     0.01558
C6 C   0 0.12177(63) 1.2508(47) 0.07373(28) 1 1.23(16)     0.01558
H1 H   0 0.0771(23) 1.3766(90) 0.1433(15) 1 1.48(19)     0.01870
H16 H   0 0.0561(21) 1.328(13) 0.0441(17) 1 1.48(19)     0.01870
C31 C   0 0.51671(61) 0.6494(44) 0.07219(30) 1 1.23(16)     0.01558
H36 H   0 0.5012(35) 0.617(15) 0.0319(11) 1 1.48(19)     0.01870
C29 C   0 0.60903(63) 0.5783(43) 0.10065(32) 1 1.23(16)     0.01558
C30 C   0 0.61991(67) 0.5122(37) 0.15408(32) 1 1.23(16)     0.01558
C28 C   0 0.67702(72) 0.4136(41) 0.07541(33) 1 1.23(16)     0.01558
N21 N   0 0.70222(61) 0.3368(41) 0.18119(31) 1 1.23(16)     0.01558
C27 C   0 0.76756(63) 0.2377(46) 0.10756(33) 1 1.23(16)     0.01558
O20 O   0 0.6450(10) 0.3693(40) 0.02849(47) 1 1.23(16)     0.01558
H33 H   0 0.7077(18) 0.304(11) 0.2193(10) 1 1.48(19)     0.01870
C26 C   0 0.77857(62) 0.2741(49) 0.16208(32) 1 1.23(16)     0.01558
C22 C   0 0.85781(61) 0.2065(39) 0.09293(33) 1 1.23(16)     0.01558
C25 C   0 0.86263(76) 0.1509(34) 0.19625(32) 1 1.23(16)     0.01558
H32 H   0 0.8627(17) 0.294(13) 0.0555(14) 1 1.48(19)     0.01870
C23 C   0 0.92906(61) -0.0289(34) 0.12564(34) 1 1.23(16)     0.01558
F35 F   0 0.85745(97)  0.1157(36) 0.24572(42) 1 1.23(16)     0.01558
C24 C   0 0.91202(76) -0.1152(28) 0.17884(31) 1 1.23(16)     0.01558
H19 H   0 1.0099(35) -0.0184(82) 0.1222(24) 1 1.48(19)     0.01870
H34 H   0 0.9536(25) -0.302(12) 0.2097(15) 1 1.48(19)     0.01870

loop_
    _geom_bond_id
    _geom_bond_atom_site_label_1
    _geom_bond_atom_site_label_2
    _geom_bond_distance
1 C13 H18 1.09(3)
2 C13 C11 1.41(1)
3 C13 C30 1.45(2)
4 C11 C12 1.45(1)
5 C11 C10 1.50(2)
6 C12 N3 1.41(1)
7 C12 C31 1.41(1)
8 C10 C9 1.54(1)
9 C10 O2 1.21(2)
10 N3 H15 1.05(3)
11 N3 C8 1.45(1)
12 C9 C8 1.45(1)
13 C9 C4 1.42(2)
14 C8 C7 1.38(1)
15 C4 H14 1.04(4)
16 C4 C5 1.30(1)
17 C7 F17 1.35(2)
18 C7 C6 1.35(2)
19 C5 C6 1.44(1)
20 C5 H1 1.06(4)
21 C6 H16 1.13(4)
22 C31 H36 1.08(3)
23 C31 C29 1.39(1)
24 C29 C30 1.46(1)
25 C29 C28 1.46(2)
26 C30 N21 1.40(1)
27 C28 C27 1.54(1)
28 C28 O20 1.27(2)
29 N21 H33 1.03(3)
30 N21 C26 1.34(1)
31 C27 C26 1.47(1)
32 C27 C22 1.45(1)
33 C26 C25 1.42(1)
34 C22 H32 1.09(4)
35 C22 C23 1.48(1)
36 C25 F35 1.38(2)
37 C25 C24 1.38(2)
38 C23 C24 1.57(1)
39 C23 H19 1.19(5)
40 C24 H34 1.15(4)

loop_                                           
     _geom_angle_id
     _geom_angle_atom_site_label_1                
     _geom_angle_atom_site_label_2                
     _geom_angle_atom_site_label_3                
     _geom_angle       
1 H18 C13 C11 120(2)
2 H18 C13 C30 120(2)
3 C11 C13 C30 119(1)
4 C13 C11 C12 119(1)
5 C13 C11 C10 120(1)
6 C12 C11 C10 121(1)
7 C11 C12 N3 117(1)
8 C11 C12 C31 119(1)
9 N3 C12 C31 119(1)
10 C11 C10 C9 120(1)
11 C11 C10 O2 112(1)
12 C9 C10 O2 125(1)
13 C12 N3 H15 117(2)
14 C12 N3 C8 123(1)
15 H15 N3 C8 120(2)
16 C10 C9 C8 114(1)
17 C10 C9 C4 127(1)
18 C8 C9 C4 119(1)
19 N3 C8 C9 123(1)
20 N3 C8 C7 119(1)
21 C9 C8 C7 118(1)
22 C9 C4 H14 117(2)
23 C9 C4 C5 120(1)
24 H14 C4 C5 115(2)
25 C8 C7 F17 112(1)
26 C8 C7 C6 122(1)
27 F17 C7 C6 123(1)
28 C4 C5 C6 122(1)
29 C4 C5 H1 116(2)
30 C6 C5 H1 122(2)
31 C7 C6 C5 119(1)
32 C7 C6 H16 115(2)
33 C5 C6 H16 126(2)
34 C12 C31 H36 118(3)
35 C12 C31 C29 122(1)
36 H36 C31 C29 119(3)
37 C31 C29 C30 117(1)
38 C31 C29 C28 118(1)
39 C30 C29 C28 119(1)
40 C13 C30 C29 119(1)
41 C13 C30 N21 122(1)
42 C29 C30 N21 119(1)
43 C29 C28 C27 119(1)
44 C29 C28 O20 114(1)
45 C27 C28 O20 125(1)
46 C30 N21 H33 116(2)
47 C30 N21 C26 123(1)
48 H33 N21 C26 120(2)
49 C28 C27 C26 114(1)
50 C28 C27 C22 124(1)
51 C26 C27 C22 114(1)
52 N21 C26 C27 121(1)
53 N21 C26 C25 116(1)
54 C27 C26 C25 121(1)
55 C27 C22 H32 120(2)
56 C27 C22 C23 114.5(9)
57 H32 C22 C23 124(2)
58 C26 C25 F35 116(1)
59 C26 C25 C24 116(1)
60 F35 C25 C24 115(1)
61 C22 C23 C24 116.7(9)
62 C22 C23 H19 119(3)
63 C24 C23 H19 117(3)
64 C25 C24 C23 112.1(9)
65 C25 C24 H34 114(2)
66 C23 C24 H34 130(2)

# start Validation Reply Form
_vrf_PLAT411_4-11-Difluoro-quinacridone_model_D_from_Rietveld
;
PROBLEM: Short Inter H...H Contact  H1       ..H19      .       1.79 Ang.  
RESPONSE: Powder data
;
_vrf_PLAT972_4-11-Difluoro-quinacridone_model_D_from_Rietveld
;
PROBLEM: Check Calcd Resid. Dens.  0.09A   From F35            -8.87 eA-3  
RESPONSE: Powder data
;
_vrf_PLAT992_4-11-Difluoro-quinacridone_model_D_from_Rietveld
;
PROBLEM: Repd & Actual _reflns_number_gt Values Differ by    1000699 Check 
RESPONSE: reflns_number_gt is not a sensible value for powder data
;
_vrf_PLAT340_4-11-Difluoro-quinacridone_model_D_from_Rietveld
;
PROBLEM: Low Bond Precision on  C-C Bonds ...............    0.01359 Ang.  
RESPONSE: powder data
;
_vrf_PLAT351_4-11-Difluoro-quinacridone_model_D_from_Rietveld
;
PROBLEM: Long   C-H (X0.96,N1.08A)  C23      - H19      .       1.19 Ang.  
RESPONSE: Powder data. Restrains from QM
;
_vrf_PLAT369_4-11-Difluoro-quinacridone_model_D_from_Rietveld
;
PROBLEM: Long   C(sp2)-C(sp2) Bond  C23      - C24      .       1.57 Ang.  
RESPONSE: powder data
;
_vrf_PLAT353_4-11-Difluoro-quinacridone_model_D_from_Rietveld
;
PROBLEM: Long   N-H (N0.87,N1.01A)  N3       - H15      .       1.05 Ang.  
RESPONSE: Powder data. Restrains from QM
;
_vrf_PLAT920_4-11-Difluoro-quinacridone_model_D_from_Rietveld
;
PROBLEM: Theta(Max)  in CIF and FCF Differ by ...........       0.23 Degree
RESPONSE: The value in the cif file is the correct one.
;
_vrf_PLAT971_4-11-Difluoro-quinacridone_model_D_from_Rietveld
;
PROBLEM: Check Calcd Resid. Dens.  1.21A   From O2              1.68 eA-3  
RESPONSE: powder data
;
_vrf_PLAT977_4-11-Difluoro-quinacridone_model_D_from_Rietveld
;
PROBLEM: Check Negative Difference Density on H1               -0.34 eA-3  
RESPONSE: powder data
;
# end Validation Reply Form

#==============================================================================

# 4,11-Difluoroquinacridone, 
# Structure refined by fit to the pair-distribution function
# using TOPAS
# Structural model B, refined with an entire molecule in P21
# subsequently transformed to P21/c
# Room-temperature synchrotron data
# Rigid molecule described by a Z-matrix
# PDF refinement by Arnt Fitterer, 2019


# 3. CHEMICAL DATA

data_DFQ_model_B_PDF-fit

#_database_code_depnum_ccdc_archive 'CCDC @@@@'
_chemical_name_common           
;
4,11-Difluoro-quinacridone
(Structural model B)
Structure refined by fit to the pair-distribution function
;
_chemical_name_systematic '4,11-Difluoroquino[2,3-b]acridine-7,14(5H,12H)-dione'
_chemical_formula_moiety        'C20 H10 F2 N2 O2'
_chemical_formula_sum           'C20 H10 F2 N2 O2'
_chemical_formula_weight        348.3016

#==============================================================================

# 4. POWDER SPECIMEN AND CRYSTAL DATA

_space_group_crystal_system    monoclinic
_space_group P21/c
_space_group_name_H-M_alt      'P 21/c'  
_space_group_IT_number         14        
_space_group_name_Hall         '-P 2ybc' 
loop_                      
_symmetry_equiv_pos_site_id
_symmetry_equiv_pos_as_xyz 
1   '-x, -y, -z'        
2  '-x, y+1/2, -z+1/2'
3  'x, -y+1/2, z+1/2' 
4  'x, y, z'              

_cell_length_a 14.166(17)
_cell_length_b 3.758(3)
_cell_length_c 13.762(14)
_cell_angle_alpha 90
_cell_angle_beta 103.09(15)
_cell_angle_gamma 90
_cell_volume 713.5(13)

_cell_formula_units_Z           2
_cell_measurement_temperature   298
_exptl_crystal_density_diffrn   1.621
_exptl_crystal_F_000            356
_exptl_absorpt_coefficient_mu   0.028
_pd_char_colour                 orange
_pd_char_particle_morphology    powder
_exptl_crystal_description 'powder'


#==============================================================================

# 5. EXPERIMENTAL DATA

_diffrn_ambient_temperature     298
_diffrn_radiation_probe         X-ray
_diffrn_radiation_type          'Synchrotron'
_diffrn_radiation_wavelength    0.1631
_diffrn_radiation_monochromator 'Bent Laue-monochromator'
_diffrn_measurement_device_type 'I15-1, Diamond Light Source, Didcot, United Kingdom'
_pd_instr_beam_size_ax          700
_pd_instr_beam_size_eq          150
_pd_meas_counts_container  'capillary'
_pd_meas_2theta_range_min       0.0
_pd_meas_2theta_range_max       53.4


#==============================================================================
# 6. REFINEMENT DATA

_cell_measurement_theta_min     0
_cell_measurement_theta_max     53.4
_refine_ls_matrix_type          fullcycle
_atom_site_refinement_flags_posn R
_refine_ls_hydrogen_treatment   constr
_refine_ls_shift/su_max         0.001
_refine_ls_extinction_method    none
_computing_data_reduction       '<i>PDFgetX3</i> (Juhas,2012)'
_computing_cell_refinement      '<i>TOPAS-Academic</i> (Coelho, 2019)'
_computing_structure_refinement '<i>TOPAS-Academic</i> (Coelho, 2019)'
_computing_molecular_graphics   '<i>Mercury</i> (Macrae <i>et al.</i>, 2008)'
_pd_proc_2theta_range_min       0
_pd_proc_2theta_range_max       53.4
_pd_calc_method                 'Fit to the pair distribution function'
_pd_proc_ls_background_function 'background measurement of an empty capillary, substracted with an factor of 0.962257'
_pd_proc_ls_prof_wR_factor      0.2807 # Rwp factor by fit to the pair distribution function
_pd_spec_mount_mode             transmission
_pd_spec_mounting               '1 mm glass capillary'
_pd_spec_shape                  'powder'

#==============================================================================

loop_
_atom_site_label
_atom_site_type_symbol
_atom_site_fract_x
_atom_site_fract_y
_atom_site_fract_z
_atom_site_occupancy
_atom_site_B_iso_or_equiv
C13 C -0.0104(19) -0.065(2)  0.097(2)  1 1
C11 C  0.0753(19)  0.095(2)  0.083(2)  1 1
C12 C  0.0855(19)  0.155(2) -0.016(2)  1 1
H18 H -0.0186(19) -0.125(2)  0.168(2)  1 1
C10 C  0.1518(19)  0.195(2)  0.163(2)  1 1
N3  N  0.1675(19)  0.305(2) -0.031(2)  1 1
C9  C  0.2391(19)  0.335(2)  0.144(3)  1 1
O2  O  0.1405(19)  0.185(2)  0.251(2)  1 1
H15 H  0.1725(19)  0.345(2) -0.100(2)  1 1
C8  C  0.2445(19)  0.395(2)  0.044(3)  1 1
C4  C  0.3207(19)  0.405(2)  0.222(3)  1 1
C7  C  0.3295(19)  0.545(2)  0.024(3)  1 1
H14 H  0.3195(19)  0.355(2)  0.295(3)  1 1
C5  C  0.4055(19)  0.545(2)  0.201(3)  1 1
F17 F  0.3365(19)  0.625(2) -0.067(3)  1 1
C6  C  0.4095(19)  0.615(2)  0.102(3)  1 1
H1  H  0.4635(19)  0.585(2)  0.258(3)  1 1
H16 H  0.4715(19)  0.725(2)  0.087(3)  1 1


loop_
    _geom_bond_id
    _geom_bond_atom_site_label_1
    _geom_bond_atom_site_label_2
    _geom_bond_distance
1 C13 C11 1.41(4)
2 C13 H18 1.03(4)
4 C11 C12 1.42(4)
5 C11 C10 1.41(3)
6 C12 N3 1.35(4)
8 C10 C9 1.42(4)
9 C10 O2 1.26(4)
10 N3 H15 0.98(4)
11 N3 C8 1.36(4)
12 C9 C8 1.41(6)
13 C9 C4 1.41(4)
14 C8 C7 1.41(4)
15 C4 H14 1.03(6)
16 C4 C5 1.40(4)
17 C7 F17 1.31(6)
18 C7 C6 1.40(4)
19 C5 C6 1.40(6)
20 C5 H1 1.01(4)
21 C6 H16 1.03(4)

loop_                                           
     _geom_angle_id                
     _geom_angle_atom_site_label_1                
     _geom_angle_atom_site_label_2                
     _geom_angle_atom_site_label_3                
     _geom_angle       
1 C11 C13 H18 120(2)
4 C13 C11 C12 119(2)
5 C13 C11 C10 123(2)
6 C12 C11 C10 119(2)
7 C11 C12 N3 119(2)
10 C11 C10 C9 120(2)
11 C11 C10 O2 120(2)
12 C9 C10 O2 120(2)
13 C12 N3 H15 118(2)
14 C12 N3 C8 124(2)
15 H15 N3 C8 118(2)
16 C10 C9 C8 119(2)
17 C10 C9 C4 122(2)
18 C8 C9 C4 120(2)
19 N3 C8 C9 119(2)
20 N3 C8 C7 122(2)
21 C9 C8 C7 119(2)
22 C9 C4 H14 121(3)
23 C9 C4 C5 120(2)
24 H14 C4 C5 118(3)
25 C8 C7 F17 122(2)
26 C8 C7 C6 120(2)
27 F17 C7 C6 118(2)
28 C4 C5 C6 120(2)
29 C4 C5 H1 119(3)
30 C6 C5 H1 121(3)
31 C7 C6 C5 120(2)
32 C7 C6 H16 120(3)
33 C5 C6 H16 120(3)

# start Validation Reply Form
_vrf_POWD002_4-11-difluoroquinacridone_model_B_from_PDF-fit
;
PROBLEM: _refine_ls_goodness_of_fit_all is missing (this is chi, i.e.
RESPONSE: Fit to the pair-distribution function. No gof
;
_vrf_POWD004_4-11-difluoroquinacridone_model_B_from_PDF-fit
;
PROBLEM: No 'Bragg' R factor has been given. Please supply a value
RESPONSE: Fit to the pair-distribution function. No R-Bragg
;
_vrf_PLAT149_4-11-difluoroquinacridone_model_B_from_PDF-fit
;
PROBLEM: s.u. on the   beta    Angle is Too Large .......       0.15 Degree
RESPONSE: Fit to the pair-distribution function. 
;
_vrf_PLAT340_4-11-difluoroquinacridone_model_B_from_PDF-fit
;
PROBLEM: Low Bond Precision on  C-C Bonds ...............    0.04364 Ang.  
RESPONSE: Fit to the pair-distribution function. 
;
_vrf_PLAT148_4-11-difluoroquinacridone_model_B_from_PDF-fit
;
PROBLEM: s.u. on the      a    - Axis is (Too) Large ....      0.017 Ang.  
RESPONSE: Fit to the pair-distribution function. 
;
_vrf_PLAT411_4-11-difluoroquinacridone_model_B_from_PDF-fit
;
PROBLEM: Short Inter H...H Contact  H19      ..H19      .       2.08 Ang.  
RESPONSE: Fit to the pair-distribution function. 
;
# end Validation Reply Form
