# Supplementary material for: Ambiguous structure determination from powder data: four different structural models of 4,11-di­fluoro­quinacridone with similar X-ray powder patterns, fit to the PDF, SSNMR and DFT-D
Source: IUCrJ. 2022 May 14;9(Pt 4):406–24. doi: 10.1107/S2052252522004237 (PMC9252154; doi:10.1107/S2052252522004237)
Supplement: Supplementary file 6 [file m-09-00406-DFQ_model_B_PDF-fitsup6.rtv]

# Note: There is not yet a cif-file format to provide pair-distribution function data.
# Instead, the laboratory powder data are given here.
data_DFQ_model_B_PDF-fit

loop_
_pd_meas_2theta_scan
_pd_proc_intensity_total
_pd_calc_intensity_total
_pd_proc_ls_weight
     4.50000  13329.00000  12822.57805      0.00008
     4.51000  13400.00000  12846.53662      0.00007
     4.52000  13244.00000  12869.68695      0.00008
     4.53000  13432.00000  12892.05656      0.00007
     4.54000  13339.00000  12913.67284      0.00007
     4.55000  13189.00000  12934.56491      0.00008
     4.56000  13281.00000  12954.76752      0.00008
     4.57000  13157.00000  12974.33569      0.00008
     4.58000  13308.00000  12993.33892      0.00008
     4.59000  13256.00000  13011.65801      0.00008
     4.60000  13459.00000  13029.04099      0.00007
     4.61000  13245.00000  13045.81529      0.00008
     4.62000  13406.00000  13062.04298      0.00007
     4.63000  13092.00000  13077.77294      0.00008
     4.64000  13294.00000  13093.07334      0.00008
     4.65000  13141.00000  13108.04048      0.00008
     4.66000  13140.00000  13122.81531      0.00008
     4.67000  13255.00000  13137.63023      0.00008
     4.68000  13043.00000  13152.95706      0.00008
     4.69000  13226.00000  13170.32379      0.00008
     4.70000  13066.00000  13190.07148      0.00008
     4.71000  12915.00000  13204.52778      0.00008
     4.72000  13139.00000  13211.19670      0.00008
     4.73000  13077.00000  13216.74616      0.00008
     4.74000  12909.00000  13221.67953      0.00008
     4.75000  13015.00000  13226.01014      0.00008
     4.76000  13010.00000  13229.75123      0.00008
     4.77000  12999.00000  13232.91592      0.00008
     4.78000  13134.00000  13235.51721      0.00008
     4.79000  13092.00000  13237.56802      0.00008
     4.80000  12776.00000  13239.08113      0.00008
     4.81000  12919.00000  13240.06925      0.00008
     4.82000  12867.00000  13240.54497      0.00008
     4.83000  12812.00000  13240.52081      0.00008
     4.84000  13002.00000  13240.00919      0.00008
     4.85000  13000.00000  13239.02243      0.00008
     4.86000  13053.00000  13237.57280      0.00008
     4.87000  12977.00000  13235.67245      0.00008
     4.88000  12909.00000  13233.33348      0.00008
     4.89000  12925.00000  13230.56793      0.00008
     4.90000  12927.00000  13227.38774      0.00008
     4.91000  12773.00000  13223.80482      0.00008
     4.92000  12875.00000  13219.83100      0.00008
     4.93000  12868.00000  13215.47808      0.00008
     4.94000  12687.00000  13210.75779      0.00008
     4.95000  12845.00000  13205.68183      0.00008
     4.96000  12890.00000  13200.26186      0.00008
     4.97000  12855.00000  13194.50951      0.00008
     4.98000  12702.00000  13188.43638      0.00008
     4.99000  12712.00000  13182.05406      0.00008
     5.00000  12904.00000  13175.37411      0.00008
     5.01000  12908.00000  13168.40811      0.00008
     5.02000  12547.00000  13161.16761      0.00008
     5.03000  12640.00000  13153.66420      0.00008
     5.04000  12680.00000  13145.90946      0.00008
     5.05000  12779.00000  13137.91501      0.00008
     5.06000  12788.00000  13129.69251      0.00008
     5.07000  12621.00000  13121.25365      0.00008
     5.08000  12845.00000  13112.61017      0.00008
     5.09000  12914.00000  13103.77388      0.00008
     5.10000  12769.00000  13094.75668      0.00008
     5.11000  12674.00000  13085.57053      0.00008
     5.12000  12782.00000  13076.22750      0.00008
     5.13000  12752.00000  13066.73979      0.00008
     5.14000  12559.00000  13057.11970      0.00008
     5.15000  12719.00000  13047.37970      0.00008
     5.16000  12771.00000  13037.53238      0.00008
     5.17000  12792.00000  13027.59054      0.00008
     5.18000  12788.00000  13017.56717      0.00008
     5.19000  12664.00000  13007.47547      0.00008
     5.20000  12637.00000  12997.32887      0.00008
     5.21000  12712.00000  12987.14108      0.00008
     5.22000  12535.00000  12976.92608      0.00008
     5.23000  12528.00000  12966.69816      0.00008
     5.24000  12623.00000  12956.47198      0.00008
     5.25000  12577.00000  12946.26253      0.00008
     5.26000  12971.00000  12936.08526      0.00008
     5.27000  12896.00000  12925.95602      0.00008
     5.28000  12699.00000  12915.89119      0.00008
     5.29000  12909.00000  12905.90765      0.00008
     5.30000  12542.00000  12896.02289      0.00008
     5.31000  12732.00000  12886.25500      0.00008
     5.32000  12811.00000  12876.62280      0.00008
     5.33000  12534.00000  12867.14586      0.00008
     5.34000  12642.00000  12857.84456      0.00008
     5.35000  12694.00000  12848.74021      0.00008
     5.36000  12837.00000  12839.85510      0.00008
     5.37000  12618.00000  12831.21264      0.00008
     5.38000  12850.00000  12822.83740      0.00008
     5.39000  12844.00000  12814.75530      0.00008
     5.40000  12829.00000  12806.99369      0.00008
     5.41000  12757.00000  12799.58153      0.00008
     5.42000  12769.00000  12792.54954      0.00008
     5.43000  12695.00000  12785.93043      0.00008
     5.44000  12653.00000  12779.75904      0.00008
     5.45000  13018.00000  12774.07265      0.00008
     5.46000  12930.00000  12768.91124      0.00008
     5.47000  12857.00000  12764.31780      0.00008
     5.48000  12720.00000  12760.33874      0.00008
     5.49000  12988.00000  12757.02428      0.00008
     5.50000  13132.00000  12754.42903      0.00008
     5.51000  13075.00000  12752.61259      0.00008
     5.52000  13029.00000  12751.64037      0.00008
     5.53000  13111.00000  12751.58457      0.00008
     5.54000  13042.00000  12752.52541      0.00008
     5.55000  13058.00000  12754.55282      0.00008
     5.56000  13279.00000  12757.76845      0.00008
     5.57000  13375.00000  12762.28837      0.00007
     5.58000  13161.00000  12768.24645      0.00008
     5.59000  13383.00000  12775.79858      0.00007
     5.60000  13423.00000  12785.12779      0.00007
     5.61000  13254.00000  12796.45041      0.00008
     5.62000  13555.00000  12810.02305      0.00007
     5.63000  13491.00000  12826.15041      0.00007
     5.64000  13563.00000  12845.19349      0.00007
     5.65000  13696.00000  12867.57759      0.00007
     5.66000  13546.00000  12893.79903      0.00007
     5.67000  13888.00000  12924.42917      0.00007
     5.68000  13690.00000  12960.11358      0.00007
     5.69000  13969.00000  13001.56478      0.00007
     5.70000  14131.00000  13049.54798      0.00007
     5.71000  14241.00000  13104.86191      0.00007
     5.72000  14352.00000  13168.31881      0.00007
     5.73000  14433.00000  13240.72800      0.00007
     5.74000  14435.00000  13322.88534      0.00007
     5.75000  14575.00000  13415.56902      0.00007
     5.76000  14835.00000  13519.54024      0.00007
     5.77000  14960.00000  13635.54697      0.00007
     5.78000  14992.00000  13764.32952      0.00007
     5.79000  15475.00000  13906.62688      0.00006
     5.80000  15422.00000  14063.18330      0.00006
     5.81000  15600.00000  14234.75487      0.00006
     5.82000  15771.00000  14422.11575      0.00006
     5.83000  16010.00000  14626.06401      0.00006
     5.84000  16290.00000  14847.42708      0.00006
     5.85000  16290.00000  15087.06696      0.00006
     5.86000  16686.00000  15345.88518      0.00006
     5.87000  16907.00000  15624.82773      0.00006
     5.88000  17047.00000  15924.88991      0.00006
     5.89000  17471.00000  16247.12102      0.00006
     5.90000  17696.00000  16592.62894      0.00006
     5.91000  18251.00000  16962.58415      0.00005
     5.92000  18583.00000  17358.22306      0.00005
     5.93000  19137.00000  17780.84990      0.00005
     5.94000  19043.00000  18231.83639      0.00005
     5.95000  19662.00000  18712.61813      0.00005
     5.96000  20179.00000  19224.68612      0.00005
     5.97000  20494.00000  19769.57162      0.00005
     5.98000  21111.00000  20348.82232      0.00005
     5.99000  21809.00000  20963.96863      0.00005
     6.00000  22000.00000  21616.48127      0.00005
     6.01000  22463.00000  22307.72482      0.00004
     6.02000  23290.00000  23038.91431      0.00004
     6.03000  23505.00000  23811.07975      0.00004
     6.04000  24698.00000  24625.03958      0.00004
     6.05000  25279.00000  25481.38197      0.00004
     6.06000  26085.00000  26380.45549      0.00004
     6.07000  27261.00000  27322.37258      0.00004
     6.08000  27564.00000  28307.02829      0.00004
     6.09000  28826.00000  29334.13269      0.00003
     6.10000  29790.00000  30403.25292      0.00003
     6.11000  30654.00000  31513.86387      0.00003
     6.12000  32286.00000  32665.41084      0.00003
     6.13000  33086.00000  33857.38863      0.00003
     6.14000  34209.00000  35089.43682      0.00003
     6.15000  35475.00000  36361.44514      0.00003
     6.16000  37341.00000  37673.66190      0.00003
     6.17000  38677.00000  39026.80188      0.00003
     6.18000  40504.00000  40422.15200      0.00002
     6.19000  42175.00000  41861.67366      0.00002
     6.20000  43500.00000  43348.10065      0.00002
     6.21000  44711.00000  44885.03426      0.00002
     6.22000  46618.00000  46477.03284      0.00002
     6.23000  48723.00000  48129.67641      0.00002
     6.24000  50932.00000  49849.55533      0.00002
     6.25000  53573.00000  51644.09355      0.00002
     6.26000  55917.00000  53521.07817      0.00002
     6.27000  58473.00000  55487.73746      0.00002
     6.28000  59356.00000  57549.20065      0.00002
     6.29000  62436.00000  59706.19714      0.00002
     6.30000  64908.00000  61951.91243      0.00002
     6.31000  66979.00000  64268.00394      0.00001
     6.32000  68534.00000  66619.86144      0.00001
     6.33000  70459.00000  68951.24468      0.00001
     6.34000  71309.00000  71178.44882      0.00001
     6.35000  72157.00000  73184.25778      0.00001
     6.36000  73170.00000  74812.50557      0.00001
     6.37000  72473.00000  75865.77296      0.00001
     6.38000  70951.00000  76112.29984      0.00001
     6.39000  68966.00000  75312.58946      0.00001
     6.40000  67470.00000  73275.53189      0.00001
     6.41000  63977.00000  69938.01527      0.00002
     6.42000  59879.00000  65431.14835      0.00002
     6.43000  55986.00000  60080.13953      0.00002
     6.44000  51967.00000  54319.91106      0.00002
     6.45000  47826.00000  48573.36996      0.00002
     6.46000  43600.00000  43162.25754      0.00002
     6.47000  39752.00000  38280.74177      0.00003
     6.48000  35683.00000  34014.16400      0.00003
     6.49000  32570.00000  30372.43096      0.00003
     6.50000  29237.00000  27319.67155      0.00003
     6.51000  26604.00000  24795.30713      0.00004
     6.52000  24512.00000  22727.89272      0.00004
     6.53000  22297.00000  21044.10161      0.00004
     6.54000  20203.00000  19674.51007      0.00005
     6.55000  19134.00000  18557.09356      0.00005
     6.56000  18057.00000  17638.96332      0.00006
     6.57000  17006.00000  16876.75449      0.00006
     6.58000  16051.00000  16236.06150      0.00006
     6.59000  15252.00000  15690.30024      0.00007
     6.60000  14712.00000  15219.32403      0.00007
     6.61000  14141.00000  14808.03751      0.00007
     6.62000  13766.00000  14445.16084      0.00007
     6.63000  13255.00000  14122.21499      0.00008
     6.64000  12811.00000  13832.73944      0.00008
     6.65000  12476.00000  13571.71798      0.00008
     6.66000  12375.00000  13335.17329      0.00008
     6.67000  12164.00000  13119.88265      0.00008
     6.68000  11987.00000  12923.17588      0.00008
     6.69000  11875.00000  12742.82658      0.00008
     6.70000  11604.00000  12576.95430      0.00009
     6.71000  11439.00000  12423.94558      0.00009
     6.72000  11386.00000  12282.41029      0.00009
     6.73000  11137.00000  12151.14430      0.00009
     6.74000  10980.00000  12029.09962      0.00009
     6.75000  11116.00000  11915.36049      0.00009
     6.76000  11049.00000  11809.12360      0.00009
     6.77000  10852.00000  11709.68196      0.00009
     6.78000  10812.00000  11616.41128      0.00009
     6.79000  10715.00000  11528.75860      0.00009
     6.80000  10791.00000  11446.23275      0.00009
     6.81000  10522.00000  11368.39621      0.00010
     6.82000  10478.00000  11294.85820      0.00010
     6.83000  10496.00000  11225.26881      0.00010
     6.84000  10382.00000  11159.31393      0.00010
     6.85000  10326.00000  11096.71098      0.00010
     6.86000  10367.00000  11037.20510      0.00010
     6.87000  10229.00000  10980.56600      0.00010
     6.88000  10201.00000  10926.58511      0.00010
     6.89000  10194.00000  10875.07317      0.00010
     6.90000  10297.00000  10825.85812      0.00010
     6.91000  10186.00000  10778.78321      0.00010
     6.92000  10235.00000  10733.70543      0.00010
     6.93000  10076.00000  10690.49404      0.00010
     6.94000  10211.00000  10649.02933      0.00010
     6.95000  10174.00000  10609.20153      0.00010
     6.96000  10319.00000  10570.90980      0.00010
     6.97000  10020.00000  10534.06136      0.00010
     6.98000  10166.00000  10498.57076      0.00010
     6.99000  10115.00000  10464.35915      0.00010
     7.00000   9957.00000  10431.35367      0.00010
     7.01000  10024.00000  10399.48694      0.00010
     7.02000   9966.00000  10368.69654      0.00010
     7.03000   9851.00000  10338.92456      0.00010
     7.04000   9877.00000  10310.11723      0.00010
     7.05000   9958.00000  10282.22457      0.00010
     7.06000   9915.00000  10255.20005      0.00010
     7.07000  10138.00000  10229.00030      0.00010
     7.08000   9944.00000  10203.58487      0.00010
     7.09000   9923.00000  10178.91598      0.00010
     7.10000   9776.00000  10154.95832      0.00010
     7.11000   9799.00000  10131.67882      0.00010
     7.12000  10030.00000  10109.04652      0.00010
     7.13000   9854.00000  10087.03239      0.00010
     7.14000   9548.00000  10065.60916      0.00010
     7.15000   9867.00000  10044.75123      0.00010
     7.16000   9834.00000  10024.43451      0.00010
     7.17000   9931.00000  10004.63635      0.00010
     7.18000   9741.00000   9985.33538      0.00010
     7.19000   9660.00000   9966.51148      0.00010
     7.20000   9762.00000   9948.14563      0.00010
     7.21000   9730.00000   9930.21991      0.00010
     7.22000   9738.00000   9912.71733      0.00010
     7.23000   9821.00000   9895.62187      0.00010
     7.24000   9775.00000   9878.91831      0.00010
     7.25000   9779.00000   9862.59227      0.00010
     7.26000   9925.00000   9846.63009      0.00010
     7.27000   9748.00000   9831.01883      0.00010
     7.28000   9614.00000   9815.74616      0.00010
     7.29000   9812.00000   9800.80041      0.00010
     7.30000   9610.00000   9786.17046      0.00010
     7.31000   9614.00000   9771.84571      0.00010
     7.32000   9612.00000   9757.81609      0.00010
     7.33000   9539.00000   9744.07199      0.00010
     7.34000   9472.00000   9730.60424      0.00011
     7.35000   9536.00000   9717.40412      0.00010
     7.36000   9685.00000   9704.46325      0.00010
     7.37000   9723.00000   9691.77367      0.00010
     7.38000   9680.00000   9679.32773      0.00010
     7.39000   9675.00000   9667.11815      0.00010
     7.40000   9684.00000   9655.13792      0.00010
     7.41000   9664.00000   9643.38030      0.00010
     7.42000   9793.00000   9631.83862      0.00010
     7.43000   9559.00000   9620.50619      0.00010
     7.44000   9760.00000   9609.37655      0.00010
     7.45000   9547.00000   9598.44344      0.00010
     7.46000   9575.00000   9587.70079      0.00010
     7.47000   9376.00000   9577.14274      0.00011
     7.48000   9586.00000   9566.76359      0.00010
     7.49000   9688.00000   9556.55783      0.00010
     7.50000   9557.00000   9546.52008      0.00010
     7.51000   9496.00000   9536.64511      0.00011
     7.52000   9514.00000   9526.92781      0.00011
     7.53000   9601.00000   9517.36323      0.00010
     7.54000   9428.00000   9507.94650      0.00011
     7.55000   9611.00000   9498.67286      0.00010
     7.56000   9534.00000   9489.53765      0.00010
     7.57000   9528.00000   9480.53629      0.00010
     7.58000   9516.00000   9471.66427      0.00011
     7.59000   9555.00000   9462.91718      0.00010
     7.60000   9530.00000   9454.29062      0.00010
     7.61000   9421.00000   9445.78030      0.00011
     7.62000   9396.00000   9437.38190      0.00011
     7.63000   9479.00000   9429.09120      0.00011
     7.64000   9560.00000   9420.90398      0.00010
     7.65000   9483.00000   9412.81599      0.00011
     7.66000   9525.00000   9404.82306      0.00010
     7.67000   9503.00000   9396.92101      0.00011
     7.68000   9368.00000   9389.10565      0.00011
     7.69000   9474.00000   9381.37277      0.00011
     7.70000   9517.00000   9373.71821      0.00011
     7.71000   9469.00000   9366.13777      0.00011
     7.72000   9591.00000   9358.62696      0.00010
     7.73000   9281.00000   9351.18091      0.00011
     7.74000   9371.00000   9343.79494      0.00011
     7.75000   9608.00000   9336.46482      0.00010
     7.76000   9490.00000   9329.18745      0.00011
     7.77000   9379.00000   9321.95672      0.00011
     7.78000   9326.00000   9314.75548      0.00011
     7.79000   9472.00000   9307.58694      0.00011
     7.80000   9419.00000   9300.44791      0.00011
     7.81000   9480.00000   9293.33422      0.00011
     7.82000   9488.00000   9286.24158      0.00011
     7.83000   9402.00000   9279.16550      0.00011
     7.84000   9232.00000   9272.10161      0.00011
     7.85000   9342.00000   9265.04617      0.00011
     7.86000   9527.00000   9257.99603      0.00010
     7.87000   9466.00000   9250.94814      0.00011
     7.88000   9389.00000   9243.89923      0.00011
     7.89000   9444.00000   9236.84626      0.00011
     7.90000   9322.00000   9229.78672      0.00011
     7.91000   9331.00000   9222.71798      0.00011
     7.92000   9467.00000   9215.63641      0.00011
     7.93000   9194.00000   9208.53799      0.00011
     7.94000   9141.00000   9201.41839      0.00011
     7.95000   9261.00000   9194.27293      0.00011
     7.96000   9416.00000   9187.09645      0.00011
     7.97000   9501.00000   9179.88328      0.00011
     7.98000   9348.00000   9172.62714      0.00011
     7.99000   9428.00000   9165.32101      0.00011
     8.00000   9247.00000   9157.95699      0.00011
     8.01000   9385.00000   9150.52583      0.00011
     8.02000   9249.00000   9143.01708      0.00011
     8.03000   9276.00000   9135.41891      0.00011
     8.04000   9282.00000   9127.72010      0.00011
     8.05000   9420.00000   9119.89707      0.00011
     8.06000   9427.00000   9111.89193      0.00011
     8.07000   9492.00000   9103.67466      0.00011
     8.08000   9192.00000   9095.17497      0.00011
     8.09000   9399.00000   9086.27558      0.00011
     8.10000   9312.00000   9076.77127      0.00011
     8.11000   9310.00000   9066.22498      0.00011
     8.12000   9199.00000   9053.16597      0.00011
     8.13000   9306.00000   9037.33112      0.00011
     8.14000   9157.00000   9026.79712      0.00011
     8.15000   9127.00000   9022.69680      0.00011
     8.16000   9327.00000   9019.52299      0.00011
     8.17000   9281.00000   9016.36713      0.00011
     8.18000   9204.00000   9013.22866      0.00011
     8.19000   9220.00000   9010.10707      0.00011
     8.20000   9124.00000   9007.00181      0.00011
     8.21000   9095.00000   9003.91236      0.00011
     8.22000   9073.00000   9000.83822      0.00011
     8.23000   9213.00000   8997.77900      0.00011
     8.24000   9191.00000   8994.73441      0.00011
     8.25000   9327.00000   8991.70434      0.00011
     8.26000   9150.00000   8988.68878      0.00011
     8.27000   9191.00000   8985.68795      0.00011
     8.28000   8990.00000   8982.70244      0.00011
     8.29000   9084.00000   8979.73321      0.00011
     8.30000   9206.00000   8976.78138      0.00011
     8.31000   9140.00000   8973.84841      0.00011
     8.32000   9252.00000   8970.93929      0.00011
     8.33000   9029.00000   8968.05861      0.00011
     8.34000   9159.00000   8965.17649      0.00011
     8.35000   9208.00000   8962.25877      0.00011
     8.36000   9132.00000   8959.34596      0.00011
     8.37000   9080.00000   8956.44105      0.00011
     8.38000   9137.00000   8953.54357      0.00011
     8.39000   9199.00000   8950.65306      0.00011
     8.40000   9187.00000   8947.76908      0.00011
     8.41000   9059.00000   8944.89118      0.00011
     8.42000   9378.00000   8942.01889      0.00011
     8.43000   9086.00000   8939.15179      0.00011
     8.44000   9121.00000   8936.28944      0.00011
     8.45000   8956.00000   8933.43140      0.00011
     8.46000   8999.00000   8930.57724      0.00011
     8.47000   9229.00000   8927.72654      0.00011
     8.48000   9014.00000   8924.87887      0.00011
     8.49000   9050.00000   8922.03381      0.00011
     8.50000   9036.00000   8919.19096      0.00011
     8.51000   8826.00000   8916.34990      0.00011
     8.52000   9034.00000   8913.51023      0.00011
     8.53000   8988.00000   8910.67154      0.00011
     8.54000   8962.00000   8907.83344      0.00011
     8.55000   8998.00000   8904.99554      0.00011
     8.56000   9059.00000   8902.15743      0.00011
     8.57000   9074.00000   8899.31875      0.00011
     8.58000   8896.00000   8896.47910      0.00011
     8.59000   8947.00000   8893.63811      0.00011
     8.60000   9036.00000   8890.79540      0.00011
     8.61000   8977.00000   8887.95061      0.00011
     8.62000   9007.00000   8885.10337      0.00011
     8.63000   9095.00000   8882.25332      0.00011
     8.64000   9043.00000   8879.40011      0.00011
     8.65000   9129.00000   8876.54337      0.00011
     8.66000   9090.00000   8873.68276      0.00011
     8.67000   8964.00000   8870.81794      0.00011
     8.68000   9082.00000   8867.94856      0.00011
     8.69000   8977.00000   8865.07428      0.00011
     8.70000   8897.00000   8862.19478      0.00011
     8.71000   8896.00000   8859.30972      0.00011
     8.72000   9086.00000   8856.41879      0.00011
     8.73000   9143.00000   8853.52165      0.00011
     8.74000   8919.00000   8850.61799      0.00011
     8.75000   8866.00000   8847.70751      0.00011
     8.76000   9200.00000   8844.78988      0.00011
     8.77000   8826.00000   8841.86481      0.00011
     8.78000   8974.00000   8838.93199      0.00011
     8.79000   8944.00000   8835.99113      0.00011
     8.80000   8950.00000   8833.04193      0.00011
     8.81000   8925.00000   8830.08411      0.00011
     8.82000   8842.00000   8827.11738      0.00011
     8.83000   8926.00000   8824.14146      0.00011
     8.84000   8905.00000   8821.15607      0.00011
     8.85000   8852.00000   8818.16093      0.00011
     8.86000   9151.00000   8815.15579      0.00011
     8.87000   8887.00000   8812.14038      0.00011
     8.88000   8771.00000   8809.11442      0.00011
     8.89000   8837.00000   8806.07767      0.00011
     8.90000   9061.00000   8803.02987      0.00011
     8.91000   8843.00000   8799.97078      0.00011
     8.92000   8689.00000   8796.90026      0.00012
     8.93000   8732.00000   8793.81889      0.00011
     8.94000   8985.00000   8790.72793      0.00011
     8.95000   8928.00000   8787.62900      0.00011
     8.96000   9016.00000   8784.52390      0.00011
     8.97000   8808.00000   8781.41474      0.00011
     8.98000   8835.00000   8778.30386      0.00011
     8.99000   8923.00000   8775.19397      0.00011
     9.00000   8971.00000   8772.08820      0.00011
     9.01000   8811.00000   8768.99008      0.00011
     9.02000   8829.00000   8765.90371      0.00011
     9.03000   8760.00000   8762.83378      0.00011
     9.04000   8734.00000   8759.78668      0.00011
     9.05000   8815.00000   8756.76812      0.00011
     9.06000   8965.00000   8753.77354      0.00011
     9.07000   8769.00000   8750.80703      0.00011
     9.08000   8779.00000   8747.88583      0.00011
     9.09000   8814.00000   8745.02020      0.00011
     9.10000   8758.00000   8742.22056      0.00011
     9.11000   8740.00000   8739.49703      0.00011
     9.12000   8773.00000   8736.85933      0.00011
     9.13000   8927.00000   8734.31653      0.00011
     9.14000   8854.00000   8731.87649      0.00011
     9.15000   8650.00000   8729.54630      0.00012
     9.16000   8842.00000   8727.33345      0.00011
     9.17000   8780.00000   8725.24799      0.00011
     9.18000   8756.00000   8723.30312      0.00011
     9.19000   8734.00000   8721.51572      0.00011
     9.20000   8863.00000   8719.90817      0.00011
     9.21000   8728.00000   8718.51164      0.00011
     9.22000   8686.00000   8717.37346      0.00012
     9.23000   8665.00000   8716.58336      0.00012
     9.24000   8586.00000   8716.36865      0.00012
     9.25000   8731.00000   8717.58757      0.00011
     9.26000   8757.00000   8719.92339      0.00011
     9.27000   8833.00000   8718.63501      0.00011
     9.28000   8616.00000   8715.32930      0.00012
     9.29000   8762.00000   8711.88086      0.00011
     9.30000   8763.00000   8708.41565      0.00011
     9.31000   8743.00000   8704.93359      0.00011
     9.32000   8945.00000   8701.43458      0.00011
     9.33000   8674.00000   8697.91854      0.00012
     9.34000   8707.00000   8694.38539      0.00011
     9.35000   8775.00000   8690.83504      0.00011
     9.36000   8667.00000   8687.26743      0.00012
     9.37000   8757.00000   8683.68249      0.00011
     9.38000   8644.00000   8680.08014      0.00012
     9.39000   8713.00000   8676.46031      0.00011
     9.40000   8510.00000   8672.82296      0.00012
     9.41000   8577.00000   8669.16801      0.00012
     9.42000   8652.00000   8665.49542      0.00012
     9.43000   8639.00000   8661.80513      0.00012
     9.44000   8564.00000   8658.09709      0.00012
     9.45000   8645.00000   8654.37128      0.00012
     9.46000   8772.00000   8650.62786      0.00011
     9.47000   8779.00000   8646.86771      0.00011
     9.48000   8660.00000   8643.09231      0.00012
     9.49000   8662.00000   8639.30336      0.00012
     9.50000   8794.00000   8635.50272      0.00011
     9.51000   8630.00000   8631.69243      0.00012
     9.52000   8523.00000   8627.87477      0.00012
     9.53000   8521.00000   8624.05223      0.00012
     9.54000   8560.00000   8620.22761      0.00012
     9.55000   8558.00000   8616.40398      0.00012
     9.56000   8645.00000   8612.58481      0.00012
     9.57000   8723.00000   8608.77391      0.00011
     9.58000   8540.00000   8604.97557      0.00012
     9.59000   8553.00000   8601.19469      0.00012
     9.60000   8473.00000   8597.43672      0.00012
     9.61000   8473.00000   8593.70797      0.00012
     9.62000   8643.00000   8590.01641      0.00012
     9.63000   8613.00000   8586.37092      0.00012
     9.64000   8525.00000   8582.78089      0.00012
     9.65000   8592.00000   8579.25634      0.00012
     9.66000   8519.00000   8575.80680      0.00012
     9.67000   8773.00000   8572.44159      0.00011
     9.68000   8504.00000   8569.16951      0.00012
     9.69000   8509.00000   8565.99801      0.00012
     9.70000   8611.00000   8562.93440      0.00012
     9.71000   8623.00000   8559.98645      0.00012
     9.72000   8539.00000   8557.16467      0.00012
     9.73000   8695.00000   8554.48273      0.00012
     9.74000   8524.00000   8551.95779      0.00012
     9.75000   8693.00000   8549.61167      0.00012
     9.76000   8613.00000   8547.47417      0.00012
     9.77000   8676.00000   8545.59340      0.00012
     9.78000   8480.00000   8544.03303      0.00012
     9.79000   8662.00000   8542.89462      0.00012
     9.80000   8579.00000   8542.70508      0.00012
     9.81000   8516.00000   8544.15587      0.00012
     9.82000   8515.00000   8544.99328      0.00012
     9.83000   8581.00000   8541.20407      0.00012
     9.84000   8520.00000   8537.06908      0.00012
     9.85000   8541.00000   8532.91994      0.00012
     9.86000   8629.00000   8528.75676      0.00012
     9.87000   8544.00000   8524.57965      0.00012
     9.88000   8516.00000   8520.38874      0.00012
     9.89000   8455.00000   8516.18415      0.00012
     9.90000   8467.00000   8511.96601      0.00012
     9.91000   8556.00000   8507.73446      0.00012
     9.92000   8496.00000   8503.48961      0.00012
     9.93000   8504.00000   8499.23162      0.00012
     9.94000   8415.00000   8494.96062      0.00012
     9.95000   8486.00000   8490.67676      0.00012
     9.96000   8522.00000   8486.38019      0.00012
     9.97000   8530.00000   8482.07105      0.00012
     9.98000   8273.00000   8477.74950      0.00012
     9.99000   8452.00000   8473.41570      0.00012
    10.00000   8394.00000   8469.06981      0.00012
    10.01000   8376.00000   8464.71199      0.00012
    10.02000   8395.00000   8460.34242      0.00012
    10.03000   8489.00000   8455.96125      0.00012
    10.04000   8314.00000   8451.56868      0.00012
    10.05000   8444.00000   8447.16486      0.00012
    10.06000   8393.00000   8442.75000      0.00012
    10.07000   8451.00000   8438.32426      0.00012
    10.08000   8435.00000   8433.88784      0.00012
    10.09000   8339.00000   8429.44093      0.00012
    10.10000   8461.00000   8424.98373      0.00012
    10.11000   8400.00000   8420.51643      0.00012
    10.12000   8456.00000   8416.03928      0.00012
    10.13000   8370.00000   8411.55266      0.00012
    10.14000   8433.00000   8407.05721      0.00012
    10.15000   8426.00000   8402.55407      0.00012
    10.16000   8433.00000   8398.04464      0.00012
    10.17000   8441.00000   8393.53045      0.00012
    10.18000   8471.00000   8389.01316      0.00012
    10.19000   8369.00000   8384.49463      0.00012
    10.20000   8400.00000   8379.97686      0.00012
    10.21000   8462.00000   8375.46209      0.00012
    10.22000   8328.00000   8370.95287      0.00012
    10.23000   8200.00000   8366.45195      0.00012
    10.24000   8324.00000   8361.96252      0.00012
    10.25000   8481.00000   8357.48814      0.00012
    10.26000   8482.00000   8353.03289      0.00012
    10.27000   8416.00000   8348.60140      0.00012
    10.28000   8185.00000   8344.19920      0.00012
    10.29000   8194.00000   8339.83286      0.00012
    10.30000   8350.00000   8335.51050      0.00012
    10.31000   8301.00000   8331.24113      0.00012
    10.32000   8394.00000   8327.02469      0.00012
    10.33000   8349.00000   8322.85523      0.00012
    10.34000   8351.00000   8318.75277      0.00012
    10.35000   8396.00000   8314.72437      0.00012
    10.36000   8402.00000   8310.77537      0.00012
    10.37000   8346.00000   8306.91111      0.00012
    10.38000   8183.00000   8303.13811      0.00012
    10.39000   8273.00000   8299.46498      0.00012
    10.40000   8289.00000   8295.90255      0.00012
    10.41000   8370.00000   8292.46473      0.00012
    10.42000   8142.00000   8289.17027      0.00012
    10.43000   8193.00000   8286.04624      0.00012
    10.44000   8249.00000   8283.13874      0.00012
    10.45000   8219.00000   8280.55183      0.00012
    10.46000   8291.00000   8278.62515      0.00012
    10.47000   8286.00000   8277.73784      0.00012
    10.48000   8152.00000   8276.27294      0.00012
    10.49000   8286.00000   8271.99941      0.00012
    10.50000   8231.00000   8267.52768      0.00012
    10.51000   8312.00000   8263.05919      0.00012
    10.52000   8239.00000   8258.59434      0.00012
    10.53000   8205.00000   8254.13354      0.00012
    10.54000   8132.00000   8249.67721      0.00012
    10.55000   8037.00000   8245.22578      0.00012
    10.56000   8079.00000   8240.77969      0.00012
    10.57000   8347.00000   8236.33936      0.00012
    10.58000   8322.00000   8231.90525      0.00012
    10.59000   8315.00000   8227.47781      0.00012
    10.60000   8193.00000   8223.05750      0.00012
    10.61000   8222.00000   8218.64479      0.00012
    10.62000   8224.00000   8214.24015      0.00012
    10.63000   8078.00000   8209.84407      0.00012
    10.64000   8219.00000   8205.45704      0.00012
    10.65000   8167.00000   8201.07956      0.00012
    10.66000   8203.00000   8196.71213      0.00012
    10.67000   8279.00000   8192.35527      0.00012
    10.68000   8108.00000   8188.00951      0.00012
    10.69000   8236.00000   8183.67537      0.00012
    10.70000   8256.00000   8179.35341      0.00012
    10.71000   8168.00000   8175.04417      0.00012
    10.72000   8292.00000   8170.74821      0.00012
    10.73000   8118.00000   8166.46610      0.00012
    10.74000   8157.00000   8162.19843      0.00012
    10.75000   8177.00000   8157.94578      0.00012
    10.76000   8302.00000   8153.70876      0.00012
    10.77000   8146.00000   8149.48797      0.00012
    10.78000   8088.00000   8145.28405      0.00012
    10.79000   8138.00000   8141.09761      0.00012
    10.80000   8156.00000   8136.92932      0.00012
    10.81000   8065.00000   8132.77982      0.00012
    10.82000   8273.00000   8128.64979      0.00012
    10.83000   8078.00000   8124.53990      0.00012
    10.84000   8335.00000   8120.45085      0.00012
    10.85000   8165.00000   8116.38336      0.00012
    10.86000   8190.00000   8112.33813      0.00012
    10.87000   8126.00000   8108.31591      0.00012
    10.88000   8040.00000   8104.31745      0.00012
    10.89000   8044.00000   8100.34351      0.00012
    10.90000   8193.00000   8096.39487      0.00012
    10.91000   8066.00000   8092.47232      0.00012
    10.92000   8153.00000   8088.57668      0.00012
    10.93000   8157.00000   8084.70878      0.00012
    10.94000   8049.00000   8080.86945      0.00012
    10.95000   8121.00000   8077.05957      0.00012
    10.96000   8325.00000   8073.28000      0.00012
    10.97000   8111.00000   8069.53166      0.00012
    10.98000   8106.00000   8065.81545      0.00012
    10.99000   8298.00000   8062.13233      0.00012
    11.00000   8046.00000   8058.48323      0.00012
    11.01000   8042.00000   8054.86915      0.00012
    11.02000   7944.00000   8051.29108      0.00013
    11.03000   8021.00000   8047.75006      0.00012
    11.04000   8159.00000   8044.24711      0.00012
    11.05000   8087.00000   8040.78332      0.00012
    11.06000   8067.00000   8037.35979      0.00012
    11.07000   8213.00000   8033.97762      0.00012
    11.08000   8059.00000   8030.63797      0.00012
    11.09000   8133.00000   8027.34200      0.00012
    11.10000   8027.00000   8024.09093      0.00012
    11.11000   8016.00000   8020.88599      0.00012
    11.12000   8165.00000   8017.72843      0.00012
    11.13000   8030.00000   8014.61954      0.00012
    11.14000   7828.00000   8011.56066      0.00013
    11.15000   8133.00000   8008.55313      0.00012
    11.16000   8187.00000   8005.59835      0.00012
    11.17000   8233.00000   8002.69775      0.00012
    11.18000   8135.00000   7999.85280      0.00012
    11.19000   8036.00000   7997.06498      0.00012
    11.20000   8076.00000   7994.33586      0.00012
    11.21000   8019.00000   7991.66700      0.00012
    11.22000   8001.00000   7989.06004      0.00012
    11.23000   8065.00000   7986.51665      0.00012
    11.24000   7949.00000   7984.03854      0.00013
    11.25000   8027.00000   7981.62747      0.00012
    11.26000   8139.00000   7979.28527      0.00012
    11.27000   8023.00000   7977.01379      0.00012
    11.28000   8043.00000   7974.81495      0.00012
    11.29000   8061.00000   7972.69072      0.00012
    11.30000   8042.00000   7970.64314      0.00012
    11.31000   7938.00000   7968.67430      0.00013
    11.32000   8067.00000   7966.78634      0.00012
    11.33000   8058.00000   7964.98148      0.00012
    11.34000   8001.00000   7963.26202      0.00012
    11.35000   7958.00000   7961.63029      0.00013
    11.36000   8079.00000   7960.08873      0.00012
    11.37000   7950.00000   7958.63985      0.00013
    11.38000   8198.00000   7957.28621      0.00012
    11.39000   8048.00000   7956.03049      0.00012
    11.40000   8114.00000   7954.87544      0.00012
    11.41000   7869.00000   7953.82389      0.00013
    11.42000   7991.00000   7952.87877      0.00013
    11.43000   7929.00000   7952.04313      0.00013
    11.44000   7956.00000   7951.32008      0.00013
    11.45000   8102.00000   7950.71286      0.00012
    11.46000   8151.00000   7950.22482      0.00012
    11.47000   8017.00000   7949.85943      0.00012
    11.48000   8033.00000   7949.62027      0.00012
    11.49000   8129.00000   7949.51106      0.00012
    11.50000   7983.00000   7949.53562      0.00013
    11.51000   8086.00000   7949.69795      0.00012
    11.52000   8019.00000   7950.00217      0.00012
    11.53000   7949.00000   7950.45256      0.00013
    11.54000   8019.00000   7951.05356      0.00012
    11.55000   8030.00000   7951.80978      0.00012
    11.56000   8137.00000   7952.72608      0.00012
    11.57000   8086.00000   7953.80770      0.00012
    11.58000   8084.00000   7955.06021      0.00012
    11.59000   8033.00000   7956.48943      0.00012
    11.60000   7976.00000   7958.10144      0.00013
    11.61000   7999.00000   7959.90261      0.00013
    11.62000   7824.00000   7961.89964      0.00013
    11.63000   7984.00000   7964.09956      0.00013
    11.64000   8005.00000   7966.50976      0.00012
    11.65000   8008.00000   7969.13803      0.00012
    11.66000   8039.00000   7971.99261      0.00012
    11.67000   8106.00000   7975.08219      0.00012
    11.68000   7989.00000   7978.41612      0.00013
    11.69000   7962.00000   7982.00446      0.00013
    11.70000   7919.00000   7985.85789      0.00013
    11.71000   8046.00000   7989.98761      0.00012
    11.72000   8098.00000   7994.40517      0.00012
    11.73000   8047.00000   7999.12241      0.00012
    11.74000   8036.00000   8004.15129      0.00012
    11.75000   8115.00000   8009.50402      0.00012
    11.76000   8163.00000   8015.19354      0.00012
    11.77000   7969.00000   8021.23405      0.00013
    11.78000   7982.00000   8027.64126      0.00013
    11.79000   8125.00000   8034.43291      0.00012
    11.80000   8061.00000   8041.62982      0.00012
    11.81000   8161.00000   8049.25898      0.00012
    11.82000   8264.00000   8057.36687      0.00012
    11.83000   7990.00000   8066.09541      0.00013
    11.84000   8078.00000   8075.41954      0.00012
    11.85000   8101.00000   8084.64779      0.00012
    11.86000   8138.00000   8094.02393      0.00012
    11.87000   8168.00000   8103.85669      0.00012
    11.88000   7975.00000   8114.18630      0.00013
    11.89000   8180.00000   8125.03465      0.00012
    11.90000   8263.00000   8136.42508      0.00012
    11.91000   8021.00000   8148.38243      0.00012
    11.92000   8151.00000   8160.93288      0.00012
    11.93000   8230.00000   8174.10395      0.00012
    11.94000   8257.00000   8187.92489      0.00012
    11.95000   8284.00000   8202.42748      0.00012
    11.96000   8353.00000   8217.64746      0.00012
    11.97000   8321.00000   8233.63405      0.00012
    11.98000   8408.00000   8250.41458      0.00012
    11.99000   8437.00000   8267.92766      0.00012
    12.00000   8329.00000   8286.26972      0.00012
    12.01000   8310.00000   8305.50674      0.00012
    12.02000   8365.00000   8325.68644      0.00012
    12.03000   8440.00000   8346.85840      0.00012
    12.04000   8361.00000   8369.07567      0.00012
    12.05000   8486.00000   8392.39508      0.00012
    12.06000   8430.00000   8416.87754      0.00012
    12.07000   8571.00000   8442.58847      0.00012
    12.08000   8437.00000   8469.59819      0.00012
    12.09000   8496.00000   8497.98234      0.00012
    12.10000   8352.00000   8527.82248      0.00012
    12.11000   8426.00000   8559.20660      0.00012
    12.12000   8453.00000   8592.22981      0.00012
    12.13000   8490.00000   8626.99503      0.00012
    12.14000   8612.00000   8663.61389      0.00012
    12.15000   8638.00000   8702.20758      0.00012
    12.16000   8706.00000   8742.90801      0.00011
    12.17000   8564.00000   8785.85899      0.00012
    12.18000   8672.00000   8831.21765      0.00012
    12.19000   8674.00000   8879.15612      0.00012
    12.20000   8714.00000   8929.86335      0.00011
    12.21000   8749.00000   8983.54736      0.00011
    12.22000   8779.00000   9040.43778      0.00011
    12.23000   8685.00000   9100.78883      0.00012
    12.24000   8885.00000   9164.88278      0.00011
    12.25000   9036.00000   9233.03402      0.00011
    12.26000   8870.00000   9305.59372      0.00011
    12.27000   9068.00000   9382.95527      0.00011
    12.28000   8992.00000   9465.56063      0.00011
    12.29000   9077.00000   9553.90750      0.00011
    12.30000   9221.00000   9648.55766      0.00011
    12.31000   9318.00000   9750.14640      0.00011
    12.32000   9397.00000   9859.39319      0.00011
    12.33000   9328.00000   9977.11364      0.00011
    12.34000   9465.00000  10104.23269      0.00011
    12.35000   9610.00000  10241.79913      0.00010
    12.36000   9704.00000  10391.00097      0.00010
    12.37000   9808.00000  10553.18160      0.00010
    12.38000   9966.00000  10729.85584      0.00010
    12.39000  10333.00000  10922.72519      0.00010
    12.40000  10337.00000  11133.69088      0.00010
    12.41000  10569.00000  11364.86335      0.00009
    12.42000  10565.00000  11618.56647      0.00009
    12.43000  10981.00000  11897.33532      0.00009
    12.44000  11049.00000  12203.90667      0.00009
    12.45000  11592.00000  12541.20249      0.00009
    12.46000  11816.00000  12912.30747      0.00008
    12.47000  12324.00000  13320.44230      0.00008
    12.48000  12489.00000  13768.93373      0.00008
    12.49000  13420.00000  14261.18204      0.00007
    12.50000  13634.00000  14800.62514      0.00007
    12.51000  14104.00000  15390.69751      0.00007
    12.52000  14766.00000  16034.78081      0.00007
    12.53000  15264.00000  16736.14235      0.00007
    12.54000  15937.00000  17497.85764      0.00006
    12.55000  16873.00000  18322.71235      0.00006
    12.56000  17835.00000  19213.07991      0.00006
    12.57000  18569.00000  20170.77347      0.00005
    12.58000  19900.00000  21196.87302      0.00005
    12.59000  21200.00000  22291.52952      0.00005
    12.60000  22089.00000  23453.75702      0.00005
    12.61000  23076.00000  24681.18781      0.00004
    12.62000  24351.00000  25969.69827      0.00004
    12.63000  26109.00000  27313.25995      0.00004
    12.64000  27533.00000  28704.06149      0.00004
    12.65000  29320.00000  30131.76947      0.00003
    12.66000  30957.00000  31583.40509      0.00003
    12.67000  33061.00000  33043.05094      0.00003
    12.68000  34552.00000  34491.49398      0.00003
    12.69000  36882.00000  35905.81623      0.00003
    12.70000  38484.00000  37258.93494      0.00003
    12.71000  40278.00000  38519.13858      0.00002
    12.72000  41729.00000  39649.92347      0.00002
    12.73000  43182.00000  40610.25804      0.00002
    12.74000  44117.00000  41355.57393      0.00002
    12.75000  44998.00000  41839.95753      0.00002
    12.76000  45452.00000  42019.92761      0.00002
    12.77000  45374.00000  41861.82607      0.00002
    12.78000  45072.00000  41347.79116      0.00002
    12.79000  43604.00000  40482.40391      0.00002
    12.80000  42544.00000  39296.37369      0.00002
    12.81000  40882.00000  37845.14874      0.00002
    12.82000  39125.00000  36202.16183      0.00003
    12.83000  36659.00000  34448.52033      0.00003
    12.84000  34715.00000  32662.31985      0.00003
    12.85000  32987.00000  30910.49799      0.00003
    12.86000  31012.00000  29244.62804      0.00003
    12.87000  28961.00000  27700.38874      0.00003
    12.88000  26868.00000  26299.48467      0.00004
    12.89000  25379.00000  25052.66069      0.00004
    12.90000  24086.00000  23962.81349      0.00004
    12.91000  22565.00000  23027.66757      0.00004
    12.92000  21783.00000  22241.84099      0.00005
    12.93000  21001.00000  21598.32870      0.00005
    12.94000  20285.00000  21089.51550      0.00005
    12.95000  20066.00000  20707.83817      0.00005
    12.96000  19596.00000  20446.20463      0.00005
    12.97000  19370.00000  20298.24735      0.00005
    12.98000  19338.00000  20258.46516      0.00005
    12.99000  19490.00000  20322.28822      0.00005
    13.00000  19698.00000  20486.08753      0.00005
    13.01000  19788.00000  20747.14141      0.00005
    13.02000  20223.00000  21103.56609      0.00005
    13.03000  20460.00000  21554.21391      0.00005
    13.04000  21211.00000  22098.54112      0.00005
    13.05000  22027.00000  22736.44639      0.00005
    13.06000  22471.00000  23468.08101      0.00004
    13.07000  23860.00000  24293.63269      0.00004
    13.08000  24070.00000  25213.08631      0.00004
    13.09000  25158.00000  26225.96652      0.00004
    13.10000  26190.00000  27331.06844      0.00004
    13.11000  27643.00000  28526.18218      0.00004
    13.12000  28930.00000  29807.81495      0.00003
    13.13000  30268.00000  31170.90980      0.00003
    13.14000  31813.00000  32608.55478      0.00003
    13.15000  33162.00000  34111.67004      0.00003
    13.16000  34955.00000  35668.65810      0.00003
    13.17000  36654.00000  37265.00471      0.00003
    13.18000  37635.00000  38882.83232      0.00003
    13.19000  39468.00000  40500.43905      0.00003
    13.20000  40653.00000  42091.91333      0.00002
    13.21000  42636.00000  43627.00368      0.00002
    13.22000  43742.00000  45071.54016      0.00002
    13.23000  45277.00000  46388.81302      0.00002
    13.24000  46946.00000  47542.32192      0.00002
    13.25000  48582.00000  48500.06612      0.00002
    13.26000  49866.00000  49239.92926      0.00002
    13.27000  50650.00000  49754.81987      0.00002
    13.28000  51397.00000  50055.54597      0.00002
    13.29000  52512.00000  50169.63739      0.00002
    13.30000  52448.00000  50135.77307      0.00002
    13.31000  53010.00000  49995.43076      0.00002
    13.32000  53136.00000  49784.55126      0.00002
    13.33000  52911.00000  49527.64762      0.00002
    13.34000  52277.00000  49235.36129      0.00002
    13.35000  52113.00000  48905.06321      0.00002
    13.36000  51493.00000  48523.42413      0.00002
    13.37000  50281.00000  48069.91567      0.00002
    13.38000  49033.00000  47520.55997      0.00002
    13.39000  48024.00000  46851.57665      0.00002
    13.40000  47034.00000  46042.73760      0.00002
    13.41000  45447.00000  45080.24618      0.00002
    13.42000  43970.00000  43958.89501      0.00002
    13.43000  42516.00000  42683.22393      0.00002
    13.44000  40528.00000  41267.46864      0.00002
    13.45000  39165.00000  39734.27372      0.00003
    13.46000  37646.00000  38112.39085      0.00003
    13.47000  35813.00000  36433.79670      0.00003
    13.48000  34052.00000  34730.75947      0.00003
    13.49000  32639.00000  33033.32613      0.00003
    13.50000  30745.00000  31367.53083      0.00003
    13.51000  29207.00000  29754.41544      0.00003
    13.52000  27998.00000  28209.77894      0.00004
    13.53000  26462.00000  26744.47111      0.00004
    13.54000  25192.00000  25365.02006      0.00004
    13.55000  23797.00000  24074.40830      0.00004
    13.56000  22908.00000  22872.86225      0.00004
    13.57000  21747.00000  21758.57211      0.00005
    13.58000  20628.00000  20728.30234      0.00005
    13.59000  19580.00000  19777.88222      0.00005
    13.60000  19090.00000  18902.58405      0.00005
    13.61000  18003.00000  18097.40467      0.00006
    13.62000  17449.00000  17357.26852      0.00006
    13.63000  16636.00000  16677.16979      0.00006
    13.64000  16019.00000  16052.26840      0.00006
    13.65000  15575.00000  15477.95224      0.00006
    13.66000  14856.00000  14949.87471      0.00007
    13.67000  14305.00000  14463.97483      0.00007
    13.68000  13791.00000  14016.48495      0.00007
    13.69000  13282.00000  13603.92983      0.00008
    13.70000  12735.00000  13223.11973      0.00008
    13.71000  12553.00000  12871.13930      0.00008
    13.72000  12003.00000  12545.33390      0.00008
    13.73000  11845.00000  12243.29407      0.00008
    13.74000  11445.00000  11962.83897      0.00009
    13.75000  11301.00000  11701.99944      0.00009
    13.76000  11070.00000  11459.00097      0.00009
    13.77000  10663.00000  11232.24702      0.00009
    13.78000  10622.00000  11020.30281      0.00009
    13.79000  10318.00000  10821.87990      0.00010
    13.80000  10194.00000  10635.82172      0.00010
    13.81000  10029.00000  10461.08993      0.00010
    13.82000   9843.00000  10296.75198      0.00010
    13.83000   9699.00000  10141.96959      0.00010
    13.84000   9430.00000   9995.98842      0.00011
    13.85000   9397.00000   9858.12865      0.00011
    13.86000   9374.00000   9727.77662      0.00011
    13.87000   9072.00000   9604.37735      0.00011
    13.88000   9064.00000   9487.42792      0.00011
    13.89000   8905.00000   9376.47167      0.00011
    13.90000   8771.00000   9271.09301      0.00011
    13.91000   8926.00000   9170.91294      0.00011
    13.92000   8851.00000   9075.58514      0.00011
    13.93000   8724.00000   8984.79244      0.00011
    13.94000   8439.00000   8898.24390      0.00012
    13.95000   8491.00000   8815.67229      0.00012
    13.96000   8388.00000   8736.83179      0.00012
    13.97000   8229.00000   8661.49595      0.00012
    13.98000   8250.00000   8589.45599      0.00012
    13.99000   8246.00000   8520.51951      0.00012
    14.00000   8225.00000   8454.50914      0.00012
    14.01000   7926.00000   8391.26109      0.00013
    14.02000   7958.00000   8330.62808      0.00013
    14.03000   8006.00000   8272.46880      0.00012
    14.04000   7846.00000   8216.60396      0.00013
    14.05000   7912.00000   8162.89335      0.00013
    14.06000   7814.00000   8111.25631      0.00013
    14.07000   7742.00000   8061.58716      0.00013
    14.08000   7823.00000   8013.78407      0.00013
    14.09000   7751.00000   7967.75183      0.00013
    14.10000   7659.00000   7923.40128      0.00013
    14.11000   7583.00000   7880.64887      0.00013
    14.12000   7618.00000   7839.41627      0.00013
    14.13000   7809.00000   7799.62997      0.00013
    14.14000   7714.00000   7761.22090      0.00013
    14.15000   7582.00000   7724.12418      0.00013
    14.16000   7598.00000   7688.27875      0.00013
    14.17000   7649.00000   7653.62716      0.00013
    14.18000   7417.00000   7620.11528      0.00013
    14.19000   7605.00000   7587.69209      0.00013
    14.20000   7535.00000   7556.30947      0.00013
    14.21000   7420.00000   7525.92202      0.00013
    14.22000   7503.00000   7496.48683      0.00013
    14.23000   7384.00000   7467.96338      0.00014
    14.24000   7295.00000   7440.31334      0.00014
    14.25000   7368.00000   7413.50045      0.00014
    14.26000   7469.00000   7387.49039      0.00013
    14.27000   7428.00000   7362.25064      0.00013
    14.28000   7403.00000   7337.75039      0.00014
    14.29000   7310.00000   7313.96043      0.00014
    14.30000   7315.00000   7290.85302      0.00014
    14.31000   7274.00000   7268.40187      0.00014
    14.32000   7343.00000   7246.58198      0.00014
    14.33000   7291.00000   7225.36961      0.00014
    14.34000   7169.00000   7204.74221      0.00014
    14.35000   7249.00000   7184.67831      0.00014
    14.36000   7229.00000   7165.15750      0.00014
    14.37000   7327.00000   7146.16035      0.00014
    14.38000   7108.00000   7127.66834      0.00014
    14.39000   7210.00000   7109.66387      0.00014
    14.40000   7091.00000   7092.13014      0.00014
    14.41000   7210.00000   7075.05114      0.00014
    14.42000   7097.00000   7058.41160      0.00014
    14.43000   6958.00000   7042.19697      0.00014
    14.44000   6922.00000   7026.39335      0.00014
    14.45000   7008.00000   7010.98747      0.00014
    14.46000   7129.00000   6995.96669      0.00014
    14.47000   7076.00000   6981.31891      0.00014
    14.48000   7124.00000   6967.03257      0.00014
    14.49000   7053.00000   6953.09666      0.00014
    14.50000   6927.00000   6939.50061      0.00014
    14.51000   7076.00000   6926.23437      0.00014
    14.52000   7195.00000   6913.28828      0.00014
    14.53000   6999.00000   6900.65315      0.00014
    14.54000   7043.00000   6888.32016      0.00014
    14.55000   6957.00000   6876.28090      0.00014
    14.56000   6888.00000   6864.52732      0.00015
    14.57000   7111.00000   6853.05171      0.00014
    14.58000   7013.00000   6841.84672      0.00014
    14.59000   6998.00000   6830.90531      0.00014
    14.60000   7008.00000   6820.22103      0.00014
    14.61000   6914.00000   6809.78897      0.00014
    14.62000   6936.00000   6799.60701      0.00014
    14.63000   6845.00000   6789.67593      0.00015
    14.64000   6882.00000   6779.99859      0.00015
    14.65000   6899.00000   6770.57996      0.00014
    14.66000   7142.00000   6761.42759      0.00014
    14.67000   7047.00000   6752.55238      0.00014
    14.68000   6924.00000   6743.97013      0.00014
    14.69000   6968.00000   6735.70425      0.00014
    14.70000   6982.00000   6727.78587      0.00014
    14.71000   6920.00000   6720.24953      0.00014
    14.72000   7037.00000   6713.12622      0.00014
    14.73000   6917.00000   6706.44381      0.00014
    14.74000   6935.00000   6700.24112      0.00014
    14.75000   6960.00000   6694.58812      0.00014
    14.76000   7020.00000   6689.63677      0.00014
    14.77000   6911.00000   6685.98664      0.00014
    14.78000   6857.00000   6683.36562      0.00015
    14.79000   7069.00000   6677.99571      0.00014
    14.80000   6903.00000   6671.61231      0.00014
    14.81000   6905.00000   6665.34814      0.00014
    14.82000   6818.00000   6659.27681      0.00015
    14.83000   6902.00000   6653.39898      0.00014
    14.84000   6831.00000   6647.71539      0.00015
    14.85000   6968.00000   6642.22791      0.00014
    14.86000   6965.00000   6636.94023      0.00014
    14.87000   7034.00000   6631.85876      0.00014
    14.88000   6875.00000   6626.99574      0.00015
    14.89000   6967.00000   6622.38142      0.00014
    14.90000   6938.00000   6618.15255      0.00014
    14.91000   7034.00000   6614.19980      0.00014
    14.92000   6927.00000   6609.69346      0.00014
    14.93000   6864.00000   6605.28330      0.00015
    14.94000   6812.00000   6601.03017      0.00015
    14.95000   6905.00000   6596.93493      0.00014
    14.96000   6832.00000   6592.99798      0.00015
    14.97000   6747.00000   6589.21992      0.00015
    14.98000   6865.00000   6585.60156      0.00015
    14.99000   6888.00000   6582.14391      0.00015
    15.00000   6907.00000   6578.84820      0.00014
    15.01000   6922.00000   6575.71589      0.00014
    15.02000   6918.00000   6572.74867      0.00014
    15.03000   6878.00000   6569.94848      0.00015
    15.04000   6971.00000   6567.31753      0.00014
    15.05000   6876.00000   6564.85827      0.00015
    15.06000   6862.00000   6562.57351      0.00015
    15.07000   7001.00000   6560.46640      0.00014
    15.08000   6859.00000   6558.54056      0.00015
    15.09000   6842.00000   6556.79996      0.00015
    15.10000   7040.00000   6555.24909      0.00014
    15.11000   6940.00000   6553.89295      0.00014
    15.12000   7060.00000   6552.73721      0.00014
    15.13000   6876.00000   6551.78825      0.00015
    15.14000   6829.00000   6551.05294      0.00015
    15.15000   6895.00000   6550.53884      0.00015
    15.16000   7108.00000   6550.25621      0.00014
    15.17000   6917.00000   6550.21830      0.00014
    15.18000   6991.00000   6550.41635      0.00014
    15.19000   6902.00000   6550.81876      0.00014
    15.20000   6978.00000   6551.47289      0.00014
    15.21000   6828.00000   6552.39194      0.00015
    15.22000   7091.00000   6553.58675      0.00014
    15.23000   6969.00000   6555.06903      0.00014
    15.24000   6980.00000   6556.85145      0.00014
    15.25000   6918.00000   6558.94773      0.00014
    15.26000   7081.00000   6561.37273      0.00014
    15.27000   6978.00000   6564.14253      0.00014
    15.28000   7035.00000   6567.27460      0.00014
    15.29000   6920.00000   6570.78788      0.00014
    15.30000   6925.00000   6574.70293      0.00014
    15.31000   7182.00000   6579.04212      0.00014
    15.32000   7040.00000   6583.82981      0.00014
    15.33000   6966.00000   6589.09253      0.00014
    15.34000   7085.00000   6594.85923      0.00014
    15.35000   7079.00000   6601.16157      0.00014
    15.36000   7255.00000   6608.03419      0.00014
    15.37000   7240.00000   6615.51504      0.00014
    15.38000   7238.00000   6623.64580      0.00014
    15.39000   7191.00000   6632.47232      0.00014
    15.40000   7150.00000   6642.04505      0.00014
    15.41000   7234.00000   6652.41967      0.00014
    15.42000   7350.00000   6663.65766      0.00014
    15.43000   7274.00000   6675.82684      0.00014
    15.44000   7243.00000   6689.00166      0.00014
    15.45000   7278.00000   6703.26417      0.00014
    15.46000   7269.00000   6718.70545      0.00014
    15.47000   7366.00000   6735.42668      0.00014
    15.48000   7356.00000   6753.54036      0.00014
    15.49000   7626.00000   6773.17163      0.00013
    15.50000   7507.00000   6794.45964      0.00013
    15.51000   7520.00000   6817.55908      0.00013
    15.52000   7700.00000   6842.64174      0.00013
    15.53000   7759.00000   6869.89804      0.00013
    15.54000   7806.00000   6899.53883      0.00013
    15.55000   7579.00000   6931.79686      0.00013
    15.56000   7705.00000   6966.92828      0.00013
    15.57000   7922.00000   7005.21409      0.00013
    15.58000   7749.00000   7046.96089      0.00013
    15.59000   7847.00000   7092.50051      0.00013
    15.60000   8012.00000   7142.19035      0.00012
    15.61000   7845.00000   7196.41270      0.00013
    15.62000   8127.00000   7255.57259      0.00012
    15.63000   7893.00000   7320.09580      0.00013
    15.64000   8225.00000   7390.42441      0.00012
    15.65000   8096.00000   7467.01810      0.00012
    15.66000   8177.00000   7550.32148      0.00012
    15.67000   8151.00000   7640.68102      0.00012
    15.68000   8168.00000   7738.49853      0.00012
    15.69000   8260.00000   7844.18399      0.00012
    15.70000   8259.00000   7958.03321      0.00012
    15.71000   8316.00000   8080.25263      0.00012
    15.72000   8530.00000   8210.93896      0.00012
    15.73000   8419.00000   8350.05143      0.00012
    15.74000   8588.00000   8497.37915      0.00012
    15.75000   8581.00000   8652.49542      0.00012
    15.76000   8587.00000   8814.66892      0.00012
    15.77000   8690.00000   8982.58674      0.00012
    15.78000   8727.00000   9154.46160      0.00011
    15.79000   8611.00000   9331.21281      0.00012
    15.80000   8887.00000   9514.75050      0.00011
    15.81000   8928.00000   9698.88798      0.00011
    15.82000   8925.00000   9880.64819      0.00011
    15.83000   8814.00000  10057.08394      0.00011
    15.84000   8799.00000  10224.85960      0.00011
    15.85000   8893.00000  10380.28571      0.00011
    15.86000   8846.00000  10519.38846      0.00011
    15.87000   8882.00000  10638.02499      0.00011
    15.88000   8885.00000  10732.05516      0.00011
    15.89000   8931.00000  10797.57516      0.00011
    15.90000   9092.00000  10831.20888      0.00011
    15.91000   9048.00000  10830.43579      0.00011
    15.92000   9004.00000  10793.91372      0.00011
    15.93000   9014.00000  10721.73832      0.00011
    15.94000   8984.00000  10615.57681      0.00011
    15.95000   9077.00000  10478.62662      0.00011
    15.96000   9053.00000  10315.38599      0.00011
    15.97000   8908.00000  10131.26628      0.00011
    15.98000   8818.00000   9932.11529      0.00011
    15.99000   8960.00000   9723.73753      0.00011
    16.00000   8804.00000   9511.48939      0.00011
    16.01000   8812.00000   9299.99776      0.00011
    16.02000   8917.00000   9093.01296      0.00011
    16.03000   8593.00000   8893.38012      0.00012
    16.04000   8617.00000   8703.09597      0.00012
    16.05000   8690.00000   8523.41018      0.00012
    16.06000   8670.00000   8354.92000      0.00012
    16.07000   8610.00000   8197.52743      0.00012
    16.08000   8311.00000   8050.75648      0.00012
    16.09000   8467.00000   7915.94891      0.00012
    16.10000   8406.00000   7794.57473      0.00012
    16.11000   8308.00000   7683.60614      0.00012
    16.12000   8363.00000   7582.09287      0.00012
    16.13000   8120.00000   7489.33747      0.00012
    16.14000   7980.00000   7404.64218      0.00013
    16.15000   8137.00000   7327.32478      0.00012
    16.16000   7957.00000   7256.72913      0.00013
    16.17000   7864.00000   7192.23187      0.00013
    16.18000   7700.00000   7133.24634      0.00013
    16.19000   7822.00000   7079.22469      0.00013
    16.20000   7655.00000   7029.65860      0.00013
    16.21000   7544.00000   6984.07916      0.00013
    16.22000   7551.00000   6942.05606      0.00013
    16.23000   7421.00000   6903.19649      0.00013
    16.24000   7314.00000   6867.14365      0.00014
    16.25000   7319.00000   6833.57522      0.00014
    16.26000   7170.00000   6802.20164      0.00014
    16.27000   7173.00000   6772.76439      0.00014
    16.28000   7022.00000   6745.03419      0.00014
    16.29000   7029.00000   6718.80922      0.00014
    16.30000   7026.00000   6693.91326      0.00014
    16.31000   6928.00000   6670.19385      0.00014
    16.32000   6922.00000   6647.52039      0.00014
    16.33000   6807.00000   6625.78218      0.00015
    16.34000   6685.00000   6604.88652      0.00015
    16.35000   6729.00000   6584.75667      0.00015
    16.36000   6808.00000   6565.32990      0.00015
    16.37000   6651.00000   6546.55560      0.00015
    16.38000   6427.00000   6528.39335      0.00016
    16.39000   6663.00000   6510.81119      0.00015
    16.40000   6405.00000   6493.78395      0.00016
    16.41000   6535.00000   6477.29177      0.00015
    16.42000   6367.00000   6461.31878      0.00016
    16.43000   6447.00000   6445.85199      0.00016
    16.44000   6383.00000   6430.88030      0.00016
    16.45000   6478.00000   6416.39376      0.00015
    16.46000   6315.00000   6402.38297      0.00016
    16.47000   6447.00000   6388.83863      0.00016
    16.48000   6332.00000   6375.75123      0.00016
    16.49000   6271.00000   6363.11085      0.00016
    16.50000   6275.00000   6350.90704      0.00016
    16.51000   6292.00000   6339.12883      0.00016
    16.52000   6387.00000   6327.76466      0.00016
    16.53000   6252.00000   6316.80251      0.00016
    16.54000   6258.00000   6306.22997      0.00016
    16.55000   6283.00000   6296.03426      0.00016
    16.56000   6313.00000   6286.20242      0.00016
    16.57000   6191.00000   6276.72135      0.00016
    16.58000   6198.00000   6267.57793      0.00016
    16.59000   6223.00000   6258.75908      0.00016
    16.60000   6118.00000   6250.25186      0.00016
    16.61000   6090.00000   6242.04351      0.00016
    16.62000   6079.00000   6234.12155      0.00016
    16.63000   6175.00000   6226.47377      0.00016
    16.64000   6181.00000   6219.08831      0.00016
    16.65000   6025.00000   6211.95365      0.00017
    16.66000   6145.00000   6205.05870      0.00016
    16.67000   6140.00000   6198.39271      0.00016
    16.68000   6092.00000   6191.94538      0.00016
    16.69000   6202.00000   6185.70679      0.00016
    16.70000   6115.00000   6179.66745      0.00016
    16.71000   6123.00000   6173.81827      0.00016
    16.72000   6114.00000   6168.15054      0.00016
    16.73000   6087.00000   6162.65597      0.00016
    16.74000   6047.00000   6157.32663      0.00017
    16.75000   6093.00000   6152.15495      0.00016
    16.76000   6027.00000   6147.13375      0.00017
    16.77000   6206.00000   6142.25616      0.00016
    16.78000   6168.00000   6137.51565      0.00016
    16.79000   6137.00000   6132.90602      0.00016
    16.80000   6053.00000   6128.42134      0.00017
    16.81000   6156.00000   6124.05601      0.00016
    16.82000   6061.00000   6119.80467      0.00016
    16.83000   5994.00000   6115.66224      0.00017
    16.84000   5994.00000   6111.62389      0.00017
    16.85000   6059.00000   6107.68504      0.00017
    16.86000   6072.00000   6103.84130      0.00016
    16.87000   6101.00000   6100.08853      0.00016
    16.88000   6084.00000   6096.42279      0.00016
    16.89000   6126.00000   6092.84033      0.00016
    16.90000   6023.00000   6089.33761      0.00017
    16.91000   6000.00000   6085.91142      0.00017
    16.92000   6031.00000   6082.55881      0.00017
    16.93000   6054.00000   6079.27708      0.00017
    16.94000   6033.00000   6076.06380      0.00017
    16.95000   6058.00000   6072.91678      0.00017
    16.96000   6099.00000   6069.83423      0.00016
    16.97000   6053.00000   6066.81482      0.00017
    16.98000   6075.00000   6063.85768      0.00016
    16.99000   6180.00000   6060.96204      0.00016
    17.00000   5992.00000   6058.12708      0.00017
    17.01000   5992.00000   6055.35269      0.00017
    17.02000   6059.00000   6052.64123      0.00017
    17.03000   5876.00000   6050.00737      0.00017
    17.04000   6026.00000   6047.43926      0.00017
    17.05000   6026.00000   6044.82636      0.00017
    17.06000   6087.00000   6042.23399      0.00016
    17.07000   6031.00000   6039.68025      0.00017
    17.08000   5996.00000   6037.16469      0.00017
    17.09000   6159.00000   6034.68590      0.00016
    17.10000   5983.00000   6032.24253      0.00017
    17.11000   6034.00000   6029.83326      0.00017
    17.12000   6098.00000   6027.45688      0.00016
    17.13000   6018.00000   6025.11220      0.00017
    17.14000   5958.00000   6022.79808      0.00017
    17.15000   6039.00000   6020.51344      0.00017
    17.16000   6121.00000   6018.25726      0.00016
    17.17000   6014.00000   6016.02855      0.00017
    17.18000   6016.00000   6013.82635      0.00017
    17.19000   6030.00000   6011.64977      0.00017
    17.20000   6001.00000   6009.49794      0.00017
    17.21000   6045.00000   6007.37003      0.00017
    17.22000   6016.00000   6005.26527      0.00017
    17.23000   5856.00000   6003.18299      0.00017
    17.24000   5986.00000   6001.12265      0.00017
    17.25000   6012.00000   5999.08385      0.00017
    17.26000   5919.00000   5997.06640      0.00017
    17.27000   6027.00000   5995.07026      0.00017
    17.28000   5949.00000   5993.09507      0.00017
    17.29000   5831.00000   5991.14017      0.00017
    17.30000   6017.00000   5989.20661      0.00017
    17.31000   5999.00000   5987.29276      0.00017
    17.32000   6020.00000   5985.37643      0.00017
    17.33000   5908.00000   5983.45293      0.00017
    17.34000   6057.00000   5981.53222      0.00017
    17.35000   6068.00000   5979.61273      0.00016
    17.36000   6202.00000   5977.69164      0.00016
    17.37000   6063.00000   5975.76575      0.00016
    17.38000   6036.00000   5973.83179      0.00017
    17.39000   6015.00000   5971.88834      0.00017
    17.40000   5871.00000   5969.93203      0.00017
    17.41000   5865.00000   5967.93699      0.00017
    17.42000   5928.00000   5965.88286      0.00017
    17.43000   5860.00000   5963.78179      0.00017
    17.44000   5942.00000   5961.62608      0.00017
    17.45000   5882.00000   5959.40558      0.00017
    17.46000   5854.00000   5957.11054      0.00017
    17.47000   5899.00000   5954.73174      0.00017
    17.48000   5929.00000   5952.26070      0.00017
    17.49000   5965.00000   5949.69025      0.00017
    17.50000   5935.00000   5947.01407      0.00017
    17.51000   5967.00000   5944.22555      0.00017
    17.52000   6105.00000   5941.31558      0.00016
    17.53000   5872.00000   5938.27205      0.00017
    17.54000   5856.00000   5935.07929      0.00017
    17.55000   5934.00000   5931.71639      0.00017
    17.56000   5978.00000   5928.15384      0.00017
    17.57000   6036.00000   5924.34644      0.00017
    17.58000   5888.00000   5920.20716      0.00017
    17.59000   5934.00000   5915.51297      0.00017
    17.60000   5936.00000   5909.41506      0.00017
    17.61000   5855.00000   5902.24217      0.00017
    17.62000   5870.00000   5899.00845      0.00017
    17.63000   5910.00000   5897.22421      0.00017
    17.64000   5933.00000   5895.86028      0.00017
    17.65000   5802.00000   5894.50477      0.00017
    17.66000   5934.00000   5893.15768      0.00017
    17.67000   5852.00000   5891.81904      0.00017
    17.68000   5844.00000   5890.48890      0.00017
    17.69000   5901.00000   5889.16731      0.00017
    17.70000   5984.00000   5887.85434      0.00017
    17.71000   5927.00000   5886.55006      0.00017
    17.72000   6086.00000   5885.25458      0.00016
    17.73000   5996.00000   5883.96799      0.00017
    17.74000   5713.00000   5882.69041      0.00018
    17.75000   5959.00000   5881.42198      0.00017
    17.76000   5954.00000   5880.16283      0.00017
    17.77000   5840.00000   5878.91314      0.00017
    17.78000   5955.00000   5877.67307      0.00017
    17.79000   5871.00000   5876.44280      0.00017
    17.80000   5823.00000   5875.22256      0.00017
    17.81000   5853.00000   5874.01254      0.00017
    17.82000   5817.00000   5872.81299      0.00017
    17.83000   5737.00000   5871.62415      0.00017
    17.84000   5838.00000   5870.44630      0.00017
    17.85000   5926.00000   5869.27971      0.00017
    17.86000   5850.00000   5868.12468      0.00017
    17.87000   5874.00000   5866.98154      0.00017
    17.88000   5769.00000   5865.85062      0.00017
    17.89000   5782.00000   5864.73229      0.00017
    17.90000   5814.00000   5863.62690      0.00017
    17.91000   5769.00000   5862.53487      0.00017
    17.92000   5713.00000   5861.45662      0.00018
    17.93000   5737.00000   5860.39258      0.00017
    17.94000   5692.00000   5859.34322      0.00018
    17.95000   5971.00000   5858.30903      0.00017
    17.96000   5877.00000   5857.29052      0.00017
    17.97000   6002.00000   5856.28824      0.00017
    17.98000   5805.00000   5855.30275      0.00017
    17.99000   5795.00000   5854.33464      0.00017
    18.00000   5695.00000   5853.38455      0.00018
    18.01000   5789.00000   5852.45313      0.00017
    18.02000   5664.00000   5851.54106      0.00018
    18.03000   5718.00000   5850.64908      0.00017
    18.04000   5773.00000   5849.77793      0.00017
    18.05000   5757.00000   5848.92842      0.00017
    18.06000   5771.00000   5848.10138      0.00017
    18.07000   5881.00000   5847.29777      0.00017
    18.08000   5799.00000   5846.51897      0.00017
    18.09000   5818.00000   5845.76689      0.00017
    18.10000   5729.00000   5845.04384      0.00017
    18.11000   5854.00000   5844.35253      0.00017
    18.12000   5826.00000   5843.69606      0.00017
    18.13000   5838.00000   5843.07802      0.00017
    18.14000   5737.00000   5842.50268      0.00017
    18.15000   5786.00000   5841.97529      0.00017
    18.16000   5919.00000   5841.50248      0.00017
    18.17000   5785.00000   5841.09221      0.00017
    18.18000   5968.00000   5840.75275      0.00017
    18.19000   5882.00000   5840.49159      0.00017
    18.20000   5868.00000   5840.31590      0.00017
    18.21000   5754.00000   5840.23534      0.00017
    18.22000   5860.00000   5840.26557      0.00017
    18.23000   5771.00000   5840.43816      0.00017
    18.24000   5833.00000   5840.87266      0.00017
    18.25000   5762.00000   5841.51156      0.00017
    18.26000   5746.00000   5841.61773      0.00017
    18.27000   5810.00000   5841.57557      0.00017
    18.28000   5822.00000   5841.57924      0.00017
    18.29000   5716.00000   5841.64439      0.00017
    18.30000   5800.00000   5841.77315      0.00017
    18.31000   5765.00000   5841.95991      0.00017
    18.32000   5665.00000   5842.21356      0.00018
    18.33000   5691.00000   5842.53841      0.00018
    18.34000   5777.00000   5842.93809      0.00017
    18.35000   5920.00000   5843.41646      0.00017
    18.36000   5829.00000   5843.97764      0.00017
    18.37000   5843.00000   5844.62645      0.00017
    18.38000   5881.00000   5845.36699      0.00017
    18.39000   5752.00000   5846.19906      0.00017
    18.40000   5788.00000   5847.13008      0.00017
    18.41000   5585.00000   5848.16626      0.00018
    18.42000   5737.00000   5849.31323      0.00017
    18.43000   5689.00000   5850.57687      0.00018
    18.44000   5771.00000   5851.96344      0.00017
    18.45000   5813.00000   5853.47962      0.00017
    18.46000   5821.00000   5855.13253      0.00017
    18.47000   5825.00000   5856.92977      0.00017
    18.48000   5675.00000   5858.87942      0.00018
    18.49000   5847.00000   5860.99016      0.00017
    18.50000   5759.00000   5863.27124      0.00017
    18.51000   5906.00000   5865.73258      0.00017
    18.52000   5764.00000   5868.38479      0.00017
    18.53000   5784.00000   5871.23925      0.00017
    18.54000   5642.00000   5874.30820      0.00018
    18.55000   5817.00000   5877.60476      0.00017
    18.56000   5814.00000   5881.14307      0.00017
    18.57000   5802.00000   5884.93834      0.00017
    18.58000   5844.00000   5889.00699      0.00017
    18.59000   5772.00000   5893.36674      0.00017
    18.60000   5704.00000   5898.03675      0.00018
    18.61000   5735.00000   5903.03777      0.00017
    18.62000   5761.00000   5908.39231      0.00017
    18.63000   5799.00000   5914.12480      0.00017
    18.64000   5796.00000   5920.26184      0.00017
    18.65000   5789.00000   5926.83242      0.00017
    18.66000   5682.00000   5933.86816      0.00018
    18.67000   5736.00000   5941.40367      0.00017
    18.68000   5762.00000   5949.47687      0.00017
    18.69000   5848.00000   5958.12936      0.00017
    18.70000   5893.00000   5967.40688      0.00017
    18.71000   5877.00000   5977.35981      0.00017
    18.72000   5791.00000   5988.04371      0.00017
    18.73000   5829.00000   5999.51993      0.00017
    18.74000   5799.00000   6011.85635      0.00017
    18.75000   5829.00000   6025.12809      0.00017
    18.76000   5869.00000   6039.41840      0.00017
    18.77000   5971.00000   6054.81956      0.00017
    18.78000   5790.00000   6071.43390      0.00017
    18.79000   5844.00000   6089.37493      0.00017
    18.80000   5881.00000   6108.76844      0.00017
    18.81000   5869.00000   6129.75378      0.00017
    18.82000   5927.00000   6152.48516      0.00017
    18.83000   5841.00000   6177.13294      0.00017
    18.84000   5962.00000   6203.88497      0.00017
    18.85000   6067.00000   6232.94786      0.00016
    18.86000   6120.00000   6264.54818      0.00016
    18.87000   6052.00000   6298.93347      0.00017
    18.88000   6077.00000   6336.37299      0.00016
    18.89000   6082.00000   6377.15807      0.00016
    18.90000   6070.00000   6421.60191      0.00016
    18.91000   6286.00000   6470.03864      0.00016
    18.92000   6236.00000   6522.82139      0.00016
    18.93000   6248.00000   6580.31904      0.00016
    18.94000   6441.00000   6642.91150      0.00016
    18.95000   6413.00000   6710.98294      0.00016
    18.96000   6634.00000   6784.91286      0.00015
    18.97000   6800.00000   6865.06447      0.00015
    18.98000   6741.00000   6951.77029      0.00015
    18.99000   6892.00000   7045.31462      0.00015
    19.00000   6855.00000   7145.91284      0.00015
    19.01000   7069.00000   7253.68740      0.00014
    19.02000   7289.00000   7368.64083      0.00014
    19.03000   7444.00000   7490.62561      0.00013
    19.04000   7805.00000   7619.31171      0.00013
    19.05000   7828.00000   7754.15207      0.00013
    19.06000   8148.00000   7894.34722      0.00012
    19.07000   8189.00000   8038.81037      0.00012
    19.08000   8301.00000   8186.13515      0.00012
    19.09000   8570.00000   8334.56873      0.00012
    19.10000   8947.00000   8481.99418      0.00011
    19.11000   9384.00000   8625.92745      0.00011
    19.12000   9684.00000   8763.53561      0.00010
    19.13000   9703.00000   8891.68034      0.00010
    19.14000   9944.00000   9006.99459      0.00010
    19.15000  10326.00000   9106.00132      0.00010
    19.16000  10545.00000   9185.27868      0.00009
    19.17000  10541.00000   9241.66982      0.00009
    19.18000  10611.00000   9272.52748      0.00009
    19.19000  10621.00000   9275.97145      0.00009
    19.20000  10463.00000   9251.11835      0.00010
    19.21000  10221.00000   9198.23047      0.00010
    19.22000  10032.00000   9118.76939      0.00010
    19.23000   9831.00000   9015.36417      0.00010
    19.24000   9754.00000   8891.58871      0.00010
    19.25000   9549.00000   8751.71082      0.00010
    19.26000   9107.00000   8600.58157      0.00011
    19.27000   8847.00000   8442.59423      0.00011
    19.28000   8653.00000   8279.28612      0.00012
    19.29000   8288.00000   8114.06040      0.00012
    19.30000   7987.00000   7951.43991      0.00013
    19.31000   7828.00000   7793.77735      0.00013
    19.32000   7704.00000   7642.69292      0.00013
    19.33000   7283.00000   7499.27086      0.00014
    19.34000   6968.00000   7364.15096      0.00014
    19.35000   6847.00000   7237.62127      0.00015
    19.36000   6908.00000   7119.70319      0.00014
    19.37000   6518.00000   7010.22424      0.00015
    19.38000   6377.00000   6908.87737      0.00016
    19.39000   6406.00000   6815.26751      0.00016
    19.40000   6342.00000   6728.94688      0.00016
    19.41000   6290.00000   6649.44113      0.00016
    19.42000   6113.00000   6576.26819      0.00016
    19.43000   6041.00000   6508.95153      0.00017
    19.44000   6015.00000   6447.02923      0.00017
    19.45000   5862.00000   6390.05996      0.00017
    19.46000   5887.00000   6337.62666      0.00017
    19.47000   6016.00000   6289.33874      0.00017
    19.48000   5946.00000   6244.83303      0.00017
    19.49000   5791.00000   6203.77386      0.00017
    19.50000   5818.00000   6165.85260      0.00017
    19.51000   5716.00000   6130.78673      0.00017
    19.52000   5846.00000   6098.31869      0.00017
    19.53000   5861.00000   6068.21464      0.00017
    19.54000   5840.00000   6040.26298      0.00017
    19.55000   5835.00000   6014.27292      0.00017
    19.56000   5863.00000   5990.07256      0.00017
    19.57000   5689.00000   5967.50716      0.00018
    19.58000   5669.00000   5946.43806      0.00018
    19.59000   5573.00000   5926.74251      0.00018
    19.60000   5649.00000   5908.31762      0.00018
    19.61000   5640.00000   5891.07077      0.00018
    19.62000   5665.00000   5874.85567      0.00018
    19.63000   5546.00000   5859.53158      0.00018
    19.64000   5545.00000   5845.10145      0.00018
    19.65000   5436.00000   5831.50542      0.00018
    19.66000   5636.00000   5818.68427      0.00018
    19.67000   5567.00000   5806.58469      0.00018
    19.68000   5590.00000   5795.15857      0.00018
    19.69000   5559.00000   5784.36250      0.00018
    19.70000   5512.00000   5774.15722      0.00018
    19.71000   5624.00000   5764.50719      0.00018
    19.72000   5443.00000   5755.38020      0.00018
    19.73000   5630.00000   5746.74722      0.00018
    19.74000   5497.00000   5738.58217      0.00018
    19.75000   5611.00000   5730.86163      0.00018
    19.76000   5548.00000   5723.56460      0.00018
    19.77000   5638.00000   5716.67225      0.00018
    19.78000   5507.00000   5710.16781      0.00018
    19.79000   5486.00000   5704.03686      0.00018
    19.80000   5489.00000   5698.26735      0.00018
    19.81000   5595.00000   5692.84913      0.00018
    19.82000   5494.00000   5687.77321      0.00018
    19.83000   5440.00000   5683.03266      0.00018
    19.84000   5473.00000   5678.62575      0.00018
    19.85000   5528.00000   5674.56808      0.00018
    19.86000   5588.00000   5670.86835      0.00018
    19.87000   5534.00000   5667.40057      0.00018
    19.88000   5397.00000   5664.07632      0.00019
    19.89000   5471.00000   5661.03376      0.00018
    19.90000   5496.00000   5658.28643      0.00018
    19.91000   5440.00000   5655.84159      0.00018
    19.92000   5492.00000   5653.71349      0.00018
    19.93000   5386.00000   5651.93863      0.00019
    19.94000   5391.00000   5650.50649      0.00019
    19.95000   5380.00000   5649.25268      0.00019
    19.96000   5570.00000   5648.32303      0.00018
    19.97000   5541.00000   5647.75594      0.00018
    19.98000   5620.00000   5647.60395      0.00018
    19.99000   5436.00000   5648.06474      0.00018
    20.00000   5368.00000   5649.10824      0.00019
    20.01000   5554.00000   5649.51720      0.00018
    20.02000   5383.00000   5649.45277      0.00019
    20.03000   5279.00000   5649.52459      0.00019
    20.04000   5467.00000   5649.65793      0.00018
    20.05000   5477.00000   5649.90129      0.00018
    20.06000   5482.00000   5651.01015      0.00018
    20.07000   5413.00000   5652.63349      0.00018
    20.08000   5417.00000   5654.61540      0.00018
    20.09000   5394.00000   5656.90133      0.00019
    20.10000   5344.00000   5659.49987      0.00019
    20.11000   5466.00000   5662.42043      0.00018
    20.12000   5666.00000   5665.67326      0.00018
    20.13000   5484.00000   5669.26957      0.00018
    20.14000   5441.00000   5673.22153      0.00018
    20.15000   5437.00000   5677.54237      0.00018
    20.16000   5439.00000   5682.24737      0.00018
    20.17000   5581.00000   5687.35140      0.00018
    20.18000   5486.00000   5692.85958      0.00018
    20.19000   5436.00000   5698.78596      0.00018
    20.20000   5554.00000   5705.15032      0.00018
    20.21000   5547.00000   5711.97543      0.00018
    20.22000   5508.00000   5719.28162      0.00018
    20.23000   5557.00000   5727.09176      0.00018
    20.24000   5485.00000   5735.42716      0.00018
    20.25000   5599.00000   5744.29700      0.00018
    20.26000   5649.00000   5753.73049      0.00018
    20.27000   5667.00000   5763.76088      0.00018
    20.28000   5569.00000   5774.41757      0.00018
    20.29000   5790.00000   5785.73147      0.00017
    20.30000   5694.00000   5797.73558      0.00018
    20.31000   5611.00000   5810.46524      0.00018
    20.32000   5850.00000   5823.95845      0.00017
    20.33000   5699.00000   5838.25622      0.00018
    20.34000   5826.00000   5853.40263      0.00017
    20.35000   5889.00000   5869.44397      0.00017
    20.36000   5947.00000   5886.42803      0.00017
    20.37000   5943.00000   5904.40480      0.00017
    20.38000   5928.00000   5923.42911      0.00017
    20.39000   5953.00000   5943.56481      0.00017
    20.40000   5803.00000   5964.90555      0.00017
    20.41000   6022.00000   5987.56338      0.00017
    20.42000   6114.00000   6011.38215      0.00016
    20.43000   6027.00000   6036.04031      0.00017
    20.44000   6119.00000   6062.00024      0.00016
    20.45000   6318.00000   6089.35481      0.00016
    20.46000   6390.00000   6118.16637      0.00016
    20.47000   6284.00000   6148.49806      0.00016
    20.48000   6241.00000   6180.41344      0.00016
    20.49000   6427.00000   6213.97590      0.00016
    20.50000   6360.00000   6249.24805      0.00016
    20.51000   6445.00000   6286.29093      0.00016
    20.52000   6545.00000   6325.16340      0.00015
    20.53000   6508.00000   6365.92251      0.00015
    20.54000   6444.00000   6408.62019      0.00016
    20.55000   6705.00000   6453.28470      0.00015
    20.56000   6667.00000   6499.93500      0.00015
    20.57000   6731.00000   6548.61903      0.00015
    20.58000   6668.00000   6599.35384      0.00015
    20.59000   6762.00000   6652.09191      0.00015
    20.60000   6635.00000   6706.74491      0.00015
    20.61000   6879.00000   6763.32376      0.00015
    20.62000   6778.00000   6821.75681      0.00015
    20.63000   6868.00000   6881.93729      0.00015
    20.64000   7013.00000   6943.72544      0.00014
    20.65000   6989.00000   7006.94486      0.00014
    20.66000   7100.00000   7071.37911      0.00014
    20.67000   6976.00000   7136.76854      0.00014
    20.68000   7038.00000   7202.80775      0.00014
    20.69000   7241.00000   7269.14362      0.00014
    20.70000   7021.00000   7335.37440      0.00014
    20.71000   7052.00000   7401.04996      0.00014
    20.72000   7287.00000   7465.67346      0.00014
    20.73000   7283.00000   7528.70472      0.00014
    20.74000   7432.00000   7589.56546      0.00013
    20.75000   7204.00000   7647.64658      0.00014
    20.76000   7327.00000   7702.31752      0.00014
    20.77000   7381.00000   7752.93770      0.00014
    20.78000   7294.00000   7798.86990      0.00014
    20.79000   7273.00000   7839.49524      0.00014
    20.80000   7293.00000   7874.22932      0.00014
    20.81000   7329.00000   7902.53902      0.00014
    20.82000   7084.00000   7923.95902      0.00014
    20.83000   7212.00000   7938.10746      0.00014
    20.84000   7114.00000   7944.69962      0.00014
    20.85000   7309.00000   7943.55902      0.00014
    20.86000   7282.00000   7934.62490      0.00014
    20.87000   7350.00000   7917.95584      0.00014
    20.88000   7261.00000   7893.72885      0.00014
    20.89000   7093.00000   7862.23433      0.00014
    20.90000   7148.00000   7823.86679      0.00014
    20.91000   7381.00000   7779.11170      0.00014
    20.92000   7274.00000   7728.52960      0.00014
    20.93000   7137.00000   7672.73844      0.00014
    20.94000   6961.00000   7612.39520      0.00014
    20.95000   7041.00000   7548.17753      0.00014
    20.96000   7056.00000   7480.76639      0.00014
    20.97000   7159.00000   7410.83072      0.00014
    20.98000   6968.00000   7339.01379      0.00014
    20.99000   7000.00000   7265.92170      0.00014
    21.00000   6931.00000   7192.11514      0.00014
    21.01000   6879.00000   7118.10473      0.00015
    21.02000   6794.00000   7044.34935      0.00015
    21.03000   6854.00000   6971.26138      0.00015
    21.04000   6762.00000   6899.24680      0.00015
    21.05000   6748.00000   6828.59125      0.00015
    21.06000   6780.00000   6759.13094      0.00015
    21.07000   6742.00000   6691.05477      0.00015
    21.08000   6646.00000   6624.75870      0.00015
    21.09000   6667.00000   6560.37714      0.00015
    21.10000   6605.00000   6497.99152      0.00015
    21.11000   6531.00000   6437.65667      0.00015
    21.12000   6640.00000   6379.40443      0.00015
    21.13000   6534.00000   6323.24696      0.00015
    21.14000   6587.00000   6269.18036      0.00015
    21.15000   6381.00000   6217.18793      0.00016
    21.16000   6398.00000   6167.24333      0.00016
    21.17000   6367.00000   6119.31363      0.00016
    21.18000   6492.00000   6073.36274      0.00015
    21.19000   6349.00000   6029.35378      0.00016
    21.20000   6269.00000   5987.24829      0.00016
    21.21000   6320.00000   5947.00371      0.00016
    21.22000   6261.00000   5908.57293      0.00016
    21.23000   6230.00000   5871.91105      0.00016
    21.24000   6224.00000   5836.98665      0.00016
    21.25000   6175.00000   5803.79938      0.00016
    21.26000   6156.00000   5772.47452      0.00016
    21.27000   5995.00000   5743.24451      0.00017
    21.28000   6010.00000   5715.10820      0.00017
    21.29000   6031.00000   5686.10744      0.00017
    21.30000   6061.00000   5658.12300      0.00016
    21.31000   6051.00000   5631.25262      0.00017
    21.32000   6012.00000   5605.44322      0.00017
    21.33000   5839.00000   5580.64386      0.00017
    21.34000   5875.00000   5556.80582      0.00017
    21.35000   6013.00000   5533.88249      0.00017
    21.36000   5913.00000   5511.82940      0.00017
    21.37000   5929.00000   5490.60415      0.00017
    21.38000   5906.00000   5470.16638      0.00017
    21.39000   5768.00000   5450.47768      0.00017
    21.40000   5946.00000   5431.50156      0.00017
    21.41000   5747.00000   5413.20335      0.00017
    21.42000   5919.00000   5395.55015      0.00017
    21.43000   5766.00000   5378.51074      0.00017
    21.44000   5679.00000   5362.05554      0.00018
    21.45000   5723.00000   5346.15652      0.00017
    21.46000   5747.00000   5330.78793      0.00017
    21.47000   5631.00000   5315.92891      0.00018
    21.48000   5658.00000   5301.56340      0.00018
    21.49000   5761.00000   5287.67879      0.00017
    21.50000   5635.00000   5274.26567      0.00018
    21.51000   5597.00000   5261.31838      0.00018
    21.52000   5562.00000   5248.83561      0.00018
    21.53000   5636.00000   5236.82153      0.00018
    21.54000   5608.00000   5225.28811      0.00018
    21.55000   5607.00000   5214.25803      0.00018
    21.56000   5471.00000   5203.76271      0.00018
    21.57000   5629.00000   5193.83503      0.00018
    21.58000   5592.00000   5184.50249      0.00018
    21.59000   5532.00000   5175.79153      0.00018
    21.60000   5420.00000   5167.74358      0.00018
    21.61000   5521.00000   5160.44383      0.00018
    21.62000   5597.00000   5154.08799      0.00018
    21.63000   5564.00000   5149.45840      0.00018
    21.64000   5481.00000   5146.27284      0.00018
    21.65000   5474.00000   5139.65180      0.00018
    21.66000   5488.00000   5131.33172      0.00018
    21.67000   5452.00000   5123.10009      0.00018
    21.68000   5335.00000   5115.06997      0.00019
    21.69000   5427.00000   5107.23379      0.00018
    21.70000   5412.00000   5099.58437      0.00018
    21.71000   5301.00000   5092.11488      0.00019
    21.72000   5413.00000   5084.81883      0.00018
    21.73000   5347.00000   5077.69008      0.00019
    21.74000   5265.00000   5070.72277      0.00019
    21.75000   5363.00000   5063.91132      0.00019
    21.76000   5429.00000   5057.25046      0.00018
    21.77000   5490.00000   5050.73516      0.00018
    21.78000   5306.00000   5044.36071      0.00019
    21.79000   5340.00000   5038.12268      0.00019
    21.80000   5165.00000   5032.01697      0.00019
    21.81000   5225.00000   5026.03982      0.00019
    21.82000   5254.00000   5020.18776      0.00019
    21.83000   5253.00000   5014.45772      0.00019
    21.84000   5219.00000   5008.84706      0.00019
    21.85000   5264.00000   5003.35359      0.00019
    21.86000   5344.00000   4997.97543      0.00019
    21.87000   5310.00000   4992.71101      0.00019
    21.88000   5077.00000   4987.55972      0.00020
    21.89000   5276.00000   4982.52606      0.00019
    21.90000   5148.00000   4977.60986      0.00019
    21.91000   5247.00000   4972.76817      0.00019
    21.92000   5200.00000   4967.98283      0.00019
    21.93000   5294.00000   4963.27723      0.00019
    21.94000   5253.00000   4958.65957      0.00019
    21.95000   5253.00000   4954.12834      0.00019
    21.96000   5348.00000   4949.68151      0.00019
    21.97000   5146.00000   4945.31713      0.00019
    21.98000   5205.00000   4941.03335      0.00019
    21.99000   5270.00000   4936.82838      0.00019
    22.00000   5215.00000   4932.70053      0.00019
    22.01000   5111.00000   4928.64822      0.00020
    22.02000   5084.00000   4924.67006      0.00020
    22.03000   5103.00000   4920.76505      0.00020
    22.04000   5067.00000   4916.93257      0.00020
    22.05000   5094.00000   4913.17249      0.00020
    22.06000   5168.00000   4909.48555      0.00019
    22.07000   5150.00000   4905.87361      0.00019
    22.08000   5070.00000   4902.34067      0.00020
    22.09000   5176.00000   4898.89245      0.00019
    22.10000   5032.00000   4895.50747      0.00020
    22.11000   5083.00000   4892.14052      0.00020
    22.12000   5052.00000   4888.83113      0.00020
    22.13000   5183.00000   4885.58280      0.00019
    22.14000   5115.00000   4882.39465      0.00020
    22.15000   5035.00000   4879.26588      0.00020
    22.16000   5174.00000   4876.19571      0.00019
    22.17000   5117.00000   4873.18341      0.00020
    22.18000   5065.00000   4870.22827      0.00020
    22.19000   5079.00000   4867.32964      0.00020
    22.20000   4965.00000   4864.48689      0.00020
    22.21000   4987.00000   4861.69945      0.00020
    22.22000   5082.00000   4858.96676      0.00020
    22.23000   5089.00000   4856.28830      0.00020
    22.24000   5074.00000   4853.66359      0.00020
    22.25000   5056.00000   4851.09216      0.00020
    22.26000   5016.00000   4848.57360      0.00020
    22.27000   5081.00000   4846.10752      0.00020
    22.28000   5046.00000   4843.69354      0.00020
    22.29000   5162.00000   4841.33132      0.00019
    22.30000   5133.00000   4839.02056      0.00019
    22.31000   5120.00000   4836.76097      0.00020
    22.32000   5057.00000   4834.55230      0.00020
    22.33000   4983.00000   4832.39430      0.00020
    22.34000   5069.00000   4830.28678      0.00020
    22.35000   5049.00000   4828.22954      0.00020
    22.36000   5073.00000   4826.22242      0.00020
    22.37000   5126.00000   4824.26530      0.00020
    22.38000   5121.00000   4822.35804      0.00020
    22.39000   5124.00000   4820.50057      0.00020
    22.40000   5040.00000   4818.69281      0.00020
    22.41000   4976.00000   4816.93471      0.00020
    22.42000   4991.00000   4815.22624      0.00020
    22.43000   5038.00000   4813.56760      0.00020
    22.44000   4832.00000   4811.96199      0.00021
    22.45000   4958.00000   4810.42291      0.00020
    22.46000   5011.00000   4808.97738      0.00020
    22.47000   5007.00000   4807.66201      0.00020
    22.48000   5034.00000   4806.52242      0.00020
    22.49000   4934.00000   4805.61550      0.00020
    22.50000   4949.00000   4805.01291      0.00020
    22.51000   4993.00000   4804.80786      0.00020
    22.52000   4972.00000   4805.12719      0.00020
    22.53000   4974.00000   4806.13369      0.00020
    22.54000   4957.00000   4808.00252      0.00020
    22.55000   5024.00000   4810.89275      0.00020
    22.56000   5108.00000   4814.96286      0.00020
    22.57000   5083.00000   4820.45008      0.00020
    22.58000   4929.00000   4827.82577      0.00020
    22.59000   4966.00000   4838.61665      0.00020
    22.60000   4933.00000   4853.76098      0.00020
    22.61000   4894.00000   4864.83259      0.00020
    22.62000   4953.00000   4865.69589      0.00020
    22.63000   4864.00000   4865.43266      0.00021
    22.64000   4902.00000   4865.19266      0.00020
    22.65000   4950.00000   4865.00953      0.00020
    22.66000   4979.00000   4864.88373      0.00020
    22.67000   4890.00000   4864.81575      0.00020
    22.68000   4900.00000   4864.80610      0.00020
    22.69000   4991.00000   4864.85532      0.00020
    22.70000   4962.00000   4864.96395      0.00020
    22.71000   4969.00000   4865.13257      0.00020
    22.72000   5058.00000   4865.36179      0.00020
    22.73000   4994.00000   4865.65221      0.00020
    22.74000   5054.00000   4866.00448      0.00020
    22.75000   5011.00000   4866.41927      0.00020
    22.76000   4981.00000   4866.89727      0.00020
    22.77000   4992.00000   4867.43919      0.00020
    22.78000   4890.00000   4868.04578      0.00020
    22.79000   4971.00000   4868.71779      0.00020
    22.80000   4996.00000   4869.45602      0.00020
    22.81000   4952.00000   4870.26128      0.00020
    22.82000   4923.00000   4871.13442      0.00020
    22.83000   4906.00000   4872.07630      0.00020
    22.84000   4911.00000   4873.08784      0.00020
    22.85000   4868.00000   4874.16995      0.00021
    22.86000   4917.00000   4875.32359      0.00020
    22.87000   4984.00000   4876.54976      0.00020
    22.88000   4829.00000   4877.84947      0.00021
    22.89000   5060.00000   4879.22378      0.00020
    22.90000   4922.00000   4880.67376      0.00020
    22.91000   4876.00000   4882.20054      0.00021
    22.92000   4965.00000   4883.80528      0.00020
    22.93000   4813.00000   4885.48916      0.00021
    22.94000   4893.00000   4887.25341      0.00020
    22.95000   4851.00000   4889.09929      0.00021
    22.96000   4929.00000   4891.02811      0.00020
    22.97000   5014.00000   4893.04121      0.00020
    22.98000   4953.00000   4895.13999      0.00020
    22.99000   4967.00000   4897.32586      0.00020
    23.00000   4952.00000   4899.60030      0.00020
    23.01000   4874.00000   4901.96484      0.00021
    23.02000   4957.00000   4904.42104      0.00020
    23.03000   4903.00000   4906.97051      0.00020
    23.04000   4927.00000   4909.61494      0.00020
    23.05000   4884.00000   4912.35602      0.00020
    23.06000   4835.00000   4915.19555      0.00021
    23.07000   4837.00000   4918.13534      0.00021
    23.08000   4843.00000   4921.17730      0.00021
    23.09000   4919.00000   4924.32337      0.00020
    23.10000   4959.00000   4927.57556      0.00020
    23.11000   4953.00000   4930.93595      0.00020
    23.12000   4919.00000   4934.40669      0.00020
    23.13000   4924.00000   4937.98999      0.00020
    23.14000   4859.00000   4941.68814      0.00021
    23.15000   4890.00000   4945.50351      0.00020
    23.16000   4954.00000   4949.43854      0.00020
    23.17000   5014.00000   4953.49576      0.00020
    23.18000   5038.00000   4957.67777      0.00020
    23.19000   5002.00000   4961.98727      0.00020
    23.20000   4811.00000   4966.42706      0.00021
    23.21000   4942.00000   4971.00003      0.00020
    23.22000   4873.00000   4975.70916      0.00021
    23.23000   5019.00000   4980.55755      0.00020
    23.24000   4871.00000   4985.54839      0.00021
    23.25000   4831.00000   4990.68500      0.00021
    23.26000   4995.00000   4995.97082      0.00020
    23.27000   4955.00000   5001.40941      0.00020
    23.28000   4996.00000   5007.00445      0.00020
    23.29000   4940.00000   5012.75977      0.00020
    23.30000   4919.00000   5018.67932      0.00020
    23.31000   4908.00000   5024.76706      0.00020
    23.32000   4914.00000   5031.02678      0.00020
    23.33000   4771.00000   5037.46232      0.00021
    23.34000   4952.00000   5044.07759      0.00020
    23.35000   4969.00000   5050.87661      0.00020
    23.36000   5022.00000   5057.86342      0.00020
    23.37000   5041.00000   5065.04214      0.00020
    23.38000   5073.00000   5072.41692      0.00020
    23.39000   4996.00000   5079.99188      0.00020
    23.40000   4884.00000   5087.77110      0.00020
    23.41000   4931.00000   5095.75839      0.00020
    23.42000   4992.00000   5103.95722      0.00020
    23.43000   4975.00000   5112.37103      0.00020
    23.44000   4864.00000   5121.00352      0.00021
    23.45000   5017.00000   5129.85901      0.00020
    23.46000   4908.00000   5138.94271      0.00020
    23.47000   5089.00000   5148.26020      0.00020
    23.48000   5013.00000   5157.81651      0.00020
    23.49000   5099.00000   5167.61539      0.00020
    23.50000   4998.00000   5177.65848      0.00020
    23.51000   5185.00000   5187.94225      0.00019
    23.52000   5132.00000   5198.44598      0.00019
    23.53000   5019.00000   5209.04383      0.00020
    23.54000   5019.00000   5219.85681      0.00020
    23.55000   4972.00000   5231.77569      0.00020
    23.56000   5091.00000   5243.99959      0.00020
    23.57000   5066.00000   5256.63868      0.00020
    23.58000   5122.00000   5269.65216      0.00020
    23.59000   5128.00000   5283.05352      0.00020
    23.60000   5105.00000   5296.85695      0.00020
    23.61000   4986.00000   5311.07737      0.00020
    23.62000   5160.00000   5325.73047      0.00019
    23.63000   5099.00000   5340.83276      0.00020
    23.64000   5038.00000   5356.40166      0.00020
    23.65000   5120.00000   5372.45550      0.00020
    23.66000   5217.00000   5389.01364      0.00019
    23.67000   5198.00000   5406.09651      0.00019
    23.68000   5185.00000   5423.72568      0.00019
    23.69000   5082.00000   5441.92397      0.00020
    23.70000   5211.00000   5460.71551      0.00019
    23.71000   5229.00000   5480.12584      0.00019
    23.72000   5157.00000   5500.18210      0.00019
    23.73000   5277.00000   5520.91350      0.00019
    23.74000   5214.00000   5542.35183      0.00019
    23.75000   5240.00000   5564.53150      0.00019
    23.76000   5294.00000   5587.48993      0.00019
    23.77000   5248.00000   5611.26841      0.00019
    23.78000   5354.00000   5635.91320      0.00019
    23.79000   5317.00000   5661.47499      0.00019
    23.80000   5248.00000   5688.01345      0.00019
    23.81000   5202.00000   5715.60361      0.00019
    23.82000   5316.00000   5744.23247      0.00019
    23.83000   5311.00000   5773.76752      0.00019
    23.84000   5386.00000   5804.42971      0.00019
    23.85000   5470.00000   5836.29695      0.00018
    23.86000   5544.00000   5869.43592      0.00018
    23.87000   5546.00000   5903.91827      0.00018
    23.88000   5491.00000   5939.82107      0.00018
    23.89000   5641.00000   5977.22737      0.00018
    23.90000   5573.00000   6016.22669      0.00018
    23.91000   5505.00000   6056.91572      0.00018
    23.92000   5588.00000   6099.39899      0.00018
    23.93000   5679.00000   6143.78967      0.00018
    23.94000   5673.00000   6190.21045      0.00018
    23.95000   5675.00000   6238.79452      0.00018
    23.96000   5940.00000   6289.68669      0.00017
    23.97000   5821.00000   6343.04467      0.00017
    23.98000   5840.00000   6399.04043      0.00017
    23.99000   5861.00000   6457.86190      0.00017
    24.00000   5831.00000   6519.71470      0.00017
    24.01000   6055.00000   6584.82436      0.00017
    24.02000   6053.00000   6653.43864      0.00017
    24.03000   5997.00000   6725.83040      0.00017
    24.04000   6007.00000   6802.30081      0.00017
    24.05000   6314.00000   6883.18321      0.00016
    24.06000   6237.00000   6968.84757      0.00016
    24.07000   6260.00000   7059.70584      0.00016
    24.08000   6433.00000   7156.21833      0.00016
    24.09000   6563.00000   7258.90133      0.00015
    24.10000   6591.00000   7368.33628      0.00015
    24.11000   6689.00000   7485.18091      0.00015
    24.12000   6788.00000   7610.18262      0.00015
    24.13000   6834.00000   7744.19462      0.00015
    24.14000   7116.00000   7888.19545      0.00014
    24.15000   7269.00000   8043.31230      0.00014
    24.16000   7357.00000   8210.84873      0.00014
    24.17000   7609.00000   8392.31755      0.00013
    24.18000   7893.00000   8589.47896      0.00013
    24.19000   7954.00000   8804.38478      0.00013
    24.20000   8279.00000   9039.42840      0.00012
    24.21000   8377.00000   9297.40052      0.00012
    24.22000   8780.00000   9581.54966      0.00011
    24.23000   9094.00000   9895.64594      0.00011
    24.24000   9451.00000  10244.04556      0.00011
    24.25000   9999.00000  10631.75214      0.00010
    24.26000  10442.00000  11064.46908      0.00010
    24.27000  11126.00000  11548.63546      0.00009
    24.28000  11487.00000  12091.43474      0.00009
    24.29000  12191.00000  12700.76292      0.00008
    24.30000  12954.00000  13385.13996      0.00008
    24.31000  13617.00000  14153.54569      0.00007
    24.32000  14649.00000  15015.16142      0.00007
    24.33000  15499.00000  15978.99979      0.00006
    24.34000  16963.00000  17053.40975      0.00006
    24.35000  18073.00000  18245.44876      0.00006
    24.36000  19729.00000  19560.11945      0.00005
    24.37000  21106.00000  20999.47233      0.00005
    24.38000  22581.00000  22561.58080      0.00004
    24.39000  24447.00000  24239.40403      0.00004
    24.40000  25621.00000  26019.57029      0.00004
    24.41000  27334.00000  27881.14294      0.00004
    24.42000  29559.00000  29794.47453      0.00003
    24.43000  31227.00000  31720.31569      0.00003
    24.44000  33240.00000  33609.43080      0.00003
    24.45000  34929.00000  35403.08179      0.00003
    24.46000  36597.00000  37034.85906      0.00003
    24.47000  38030.00000  38434.38809      0.00003
    24.48000  38938.00000  39533.25736      0.00003
    24.49000  40202.00000  40272.93788      0.00002
    24.50000  40386.00000  40613.43316      0.00002
    24.51000  40924.00000  40540.31800      0.00002
    24.52000  40786.00000  40067.50495      0.00002
    24.53000  40003.00000  39234.26002      0.00002
    24.54000  39081.00000  38097.15533      0.00003
    24.55000  38451.00000  36720.07614      0.00003
    24.56000  36958.00000  35166.88530      0.00003
    24.57000  34987.00000  33495.80029      0.00003
    24.58000  33178.00000  31758.21163      0.00003
    24.59000  31345.00000  29999.11238      0.00003
    24.60000  29941.00000  28257.72663      0.00003
    24.61000  28107.00000  26567.53801      0.00004
    24.62000  26286.00000  24955.79572      0.00004
    24.63000  24316.00000  23443.04028      0.00004
    24.64000  22524.00000  22042.89403      0.00004
    24.65000  21348.00000  20762.62902      0.00005
    24.66000  20233.00000  19604.10981      0.00005
    24.67000  18993.00000  18565.00795      0.00005
    24.68000  17638.00000  17640.02314      0.00006
    24.69000  16796.00000  16821.96555      0.00006
    24.70000  15907.00000  16102.62640      0.00006
    24.71000  15137.00000  15473.42710      0.00007
    24.72000  14548.00000  14925.87188      0.00007
    24.73000  13964.00000  14451.84164      0.00007
    24.74000  13518.00000  14043.76797      0.00007
    24.75000  13068.00000  13694.72075      0.00008
    24.76000  12673.00000  13398.43586      0.00008
    24.77000  12422.00000  13149.30414      0.00008
    24.78000  12183.00000  12942.33859      0.00008
    24.79000  11828.00000  12773.11570      0.00008
    24.80000  11623.00000  12637.67918      0.00009
    24.81000  11366.00000  12532.52535      0.00009
    24.82000  11387.00000  12454.60988      0.00009
    24.83000  11235.00000  12401.17169      0.00009
    24.84000  11130.00000  12369.71348      0.00009
    24.85000  11475.00000  12357.95034      0.00009
    24.86000  11410.00000  12363.76147      0.00009
    24.87000  11499.00000  12385.14659      0.00009
    24.88000  11425.00000  12420.18816      0.00009
    24.89000  11444.00000  12467.02005      0.00009
    24.90000  11488.00000  12523.80352      0.00009
    24.91000  11737.00000  12588.71123      0.00009
    24.92000  11824.00000  12659.91983      0.00008
    24.93000  11933.00000  12735.61195      0.00008
    24.94000  11961.00000  12813.98753      0.00008
    24.95000  12228.00000  12893.28456      0.00008
    24.96000  12314.00000  12971.80846      0.00008
    24.97000  12541.00000  13047.96864      0.00008
    24.98000  12698.00000  13120.32024      0.00008
    24.99000  12887.00000  13187.60812      0.00008
    25.00000  12780.00000  13248.80969      0.00008
    25.01000  13044.00000  13303.17291      0.00008
    25.02000  13265.00000  13350.24554      0.00008
    25.03000  13702.00000  13389.89293      0.00007
    25.04000  13814.00000  13422.30124      0.00007
    25.05000  13781.00000  13447.96586      0.00007
    25.06000  14037.00000  13467.66507      0.00007
    25.07000  14435.00000  13482.42102      0.00007
    25.08000  14254.00000  13493.45130      0.00007
    25.09000  14462.00000  13502.11486      0.00007
    25.10000  14456.00000  13509.85662      0.00007
    25.11000  14494.00000  13518.15463      0.00007
    25.12000  14785.00000  13528.47295      0.00007
    25.13000  14903.00000  13542.22220      0.00007
    25.14000  14790.00000  13560.73114      0.00007
    25.15000  14601.00000  13585.22555      0.00007
    25.16000  15138.00000  13616.81648      0.00007
    25.17000  15050.00000  13656.49633      0.00007
    25.18000  15032.00000  13705.14133      0.00007
    25.19000  15271.00000  13763.51870      0.00007
    25.20000  15061.00000  13832.29715      0.00007
    25.21000  15238.00000  13912.05913      0.00007
    25.22000  15264.00000  14003.31277      0.00007
    25.23000  15111.00000  14106.50453      0.00007
    25.24000  15115.00000  14222.03435      0.00007
    25.25000  15334.00000  14350.27629      0.00007
    25.26000  15433.00000  14491.59397      0.00006
    25.27000  15525.00000  14646.21482      0.00006
    25.28000  15557.00000  14814.20510      0.00006
    25.29000  15672.00000  14996.07693      0.00006
    25.30000  15607.00000  15192.14472      0.00006
    25.31000  15839.00000  15402.70998      0.00006
    25.32000  15692.00000  15628.08141      0.00006
    25.33000  15635.00000  15868.57643      0.00006
    25.34000  15935.00000  16124.52149      0.00006
    25.35000  16217.00000  16396.25144      0.00006
    25.36000  16345.00000  16684.10757      0.00006
    25.37000  16658.00000  16988.43466      0.00006
    25.38000  16777.00000  17309.57654      0.00006
    25.39000  16662.00000  17647.87033      0.00006
    25.40000  17137.00000  18003.63889      0.00006
    25.41000  17258.00000  18377.18150      0.00006
    25.42000  17542.00000  18768.76228      0.00006
    25.43000  17732.00000  19178.59601      0.00006
    25.44000  18000.00000  19606.83119      0.00006
    25.45000  18208.00000  20053.52964      0.00005
    25.46000  18752.00000  20518.64251      0.00005
    25.47000  19081.00000  21001.98222      0.00005
    25.48000  19435.00000  21503.19009      0.00005
    25.49000  20241.00000  22021.69973      0.00005
    25.50000  20477.00000  22556.69610      0.00005
    25.51000  20920.00000  23107.07120      0.00005
    25.52000  21652.00000  23671.37696      0.00005
    25.53000  22300.00000  24247.77738      0.00004
    25.54000  22809.00000  24834.00194      0.00004
    25.55000  23557.00000  25427.30362      0.00004
    25.56000  24226.00000  26024.42533      0.00004
    25.57000  25210.00000  26621.57957      0.00004
    25.58000  26012.00000  27214.44662      0.00004
    25.59000  26786.00000  27798.19708      0.00004
    25.60000  27147.00000  28367.54417      0.00004
    25.61000  28101.00000  28916.83056      0.00004
    25.62000  28689.00000  29440.15267      0.00003
    25.63000  29338.00000  29931.52247      0.00003
    25.64000  29742.00000  30385.06296      0.00003
    25.65000  30801.00000  30795.22900      0.00003
    25.66000  31485.00000  31157.03970      0.00003
    25.67000  31912.00000  31466.30428      0.00003
    25.68000  31570.00000  31719.82080      0.00003
    25.69000  32283.00000  31915.52692      0.00003
    25.70000  31907.00000  32052.58519      0.00003
    25.71000  32138.00000  32131.39221      0.00003
    25.72000  32114.00000  32153.51021      0.00003
    25.73000  31657.00000  32121.52913      0.00003
    25.74000  31290.00000  32038.87665      0.00003
    25.75000  31023.00000  31909.59954      0.00003
    25.76000  30735.00000  31738.14100      0.00003
    25.77000  30056.00000  31529.13718      0.00003
    25.78000  29687.00000  31287.23802      0.00003
    25.79000  29042.00000  31016.89002      0.00003
    25.80000  28822.00000  30722.24725      0.00003
    25.81000  28494.00000  30407.40306      0.00004
    25.82000  27919.00000  30076.01988      0.00004
    25.83000  27479.00000  29731.41563      0.00004
    25.84000  27358.00000  29376.57574      0.00004
    25.85000  26903.00000  29014.16244      0.00004
    25.86000  26801.00000  28646.52556      0.00004
    25.87000  26597.00000  28275.71152      0.00004
    25.88000  26189.00000  27903.46914      0.00004
    25.89000  26100.00000  27531.25212      0.00004
    25.90000  25996.00000  27160.21933      0.00004
    25.91000  25965.00000  26791.23490      0.00004
    25.92000  25778.00000  26424.87040      0.00004
    25.93000  25463.00000  26061.41216      0.00004
    25.94000  25734.00000  25700.87635      0.00004
    25.95000  25678.00000  25343.03435      0.00004
    25.96000  26153.00000  24987.45054      0.00004
    25.97000  26172.00000  24633.53335      0.00004
    25.98000  25687.00000  24280.59910      0.00004
    25.99000  25837.00000  23927.94666      0.00004
    26.00000  25848.00000  23574.93859      0.00004
    26.01000  25947.00000  23221.08299      0.00004
    26.02000  25534.00000  22866.10839      0.00004
    26.03000  25384.00000  22510.02402      0.00004
    26.04000  25560.00000  22153.15806      0.00004
    26.05000  25331.00000  21796.16886      0.00004
    26.06000  25440.00000  21440.02725      0.00004
    26.07000  24870.00000  21085.97225      0.00004
    26.08000  24722.00000  20735.44593      0.00004
    26.09000  24593.00000  20390.01241      0.00004
    26.10000  24150.00000  20051.26607      0.00004
    26.11000  23941.00000  19720.77672      0.00004
    26.12000  23619.00000  19400.01765      0.00004
    26.13000  23509.00000  19090.30991      0.00004
    26.14000  22798.00000  18792.79463      0.00004
    26.15000  22451.00000  18508.41964      0.00004
    26.16000  22579.00000  18237.93967      0.00004
    26.17000  22148.00000  17981.92744      0.00005
    26.18000  21957.00000  17740.79211      0.00005
    26.19000  21770.00000  17514.80219      0.00005
    26.20000  21324.00000  17304.11005      0.00005
    26.21000  21039.00000  17108.77650      0.00005
    26.22000  21151.00000  16928.79385      0.00005
    26.23000  20776.00000  16764.10690      0.00005
    26.24000  20680.00000  16614.63134      0.00005
    26.25000  20660.00000  16480.26955      0.00005
    26.26000  20419.00000  16360.92386      0.00005
    26.27000  20142.00000  16256.50740      0.00005
    26.28000  19944.00000  16166.95292      0.00005
    26.29000  20103.00000  16092.21973      0.00005
    26.30000  20117.00000  16032.29918      0.00005
    26.31000  20002.00000  15987.21894      0.00005
    26.32000  19905.00000  15957.04628      0.00005
    26.33000  19733.00000  15941.89079      0.00005
    26.34000  19805.00000  15941.90657      0.00005
    26.35000  19872.00000  15957.29424      0.00005
    26.36000  19861.00000  15988.30285      0.00005
    26.37000  20087.00000  16035.23179      0.00005
    26.38000  20014.00000  16098.43280      0.00005
    26.39000  19932.00000  16178.31216      0.00005
    26.40000  20193.00000  16275.33292      0.00005
    26.41000  20015.00000  16390.01738      0.00005
    26.42000  20071.00000  16522.94954      0.00005
    26.43000  20279.00000  16674.77777      0.00005
    26.44000  20007.00000  16846.21687      0.00005
    26.45000  20397.00000  17038.04889      0.00005
    26.46000  20683.00000  17251.12961      0.00005
    26.47000  20814.00000  17486.38829      0.00005
    26.48000  21110.00000  17744.82987      0.00005
    26.49000  21100.00000  18027.53791      0.00005
    26.50000  21102.00000  18335.67755      0.00005
    26.51000  21190.00000  18670.49954      0.00005
    26.52000  21565.00000  19033.34563      0.00005
    26.53000  21954.00000  19425.65633      0.00005
    26.54000  22286.00000  19848.98193      0.00004
    26.55000  22577.00000  20304.99789      0.00004
    26.56000  22678.00000  20795.52603      0.00004
    26.57000  22958.00000  21322.56281      0.00004
    26.58000  23463.00000  21888.31597      0.00004
    26.59000  24053.00000  22495.25028      0.00004
    26.60000  23998.00000  23146.14290      0.00004
    26.61000  24589.00000  23844.14794      0.00004
    26.62000  25293.00000  24592.86911      0.00004
    26.63000  25534.00000  25396.43193      0.00004
    26.64000  26441.00000  26259.54630      0.00004
    26.65000  27253.00000  27187.59313      0.00004
    26.66000  27891.00000  28186.67644      0.00004
    26.67000  28630.00000  29263.62607      0.00003
    26.68000  29452.00000  30425.99491      0.00003
    26.69000  30517.00000  31682.00767      0.00003
    26.70000  31336.00000  33040.45736      0.00003
    26.71000  33113.00000  34510.54055      0.00003
    26.72000  34286.00000  36101.64729      0.00003
    26.73000  35651.00000  37823.07796      0.00003
    26.74000  37820.00000  39683.68260      0.00003
    26.75000  39062.00000  41691.39033      0.00003
    26.76000  41495.00000  43852.66095      0.00002
    26.77000  44290.00000  46171.81649      0.00002
    26.78000  46314.00000  48650.24927      0.00002
    26.79000  49317.00000  51285.50608      0.00002
    26.80000  51517.00000  54070.26035      0.00002
    26.81000  54708.00000  56991.20283      0.00002
    26.82000  57883.00000  60027.90603      0.00002
    26.83000  61693.00000  63151.74763      0.00002
    26.84000  65365.00000  66325.01342      0.00002
    26.85000  69587.00000  69500.33733      0.00001
    26.86000  73883.00000  72620.67045      0.00001
    26.87000  77487.00000  75619.99359      0.00001
    26.88000  80480.00000  78424.98506      0.00001
    26.89000  84602.00000  80957.81017      0.00001
    26.90000  87425.00000  83140.09267      0.00001
    26.91000  89996.00000  84897.94925      0.00001
    26.92000  92317.00000  86167.72374      0.00001
    26.93000  93649.00000  86901.78652      0.00001
    26.94000  93371.00000  87073.54494      0.00001
    26.95000  94026.00000  86680.73683      0.00001
    26.96000  93402.00000  85746.24497      0.00001
    26.97000  91469.00000  84316.13857      0.00001
    26.98000  88923.00000  82455.11042      0.00001
    26.99000  85385.00000  80240.10870      0.00001
    27.00000  83178.00000  77753.30677      0.00001
    27.01000  79280.00000  75075.53064      0.00001
    27.02000  75065.00000  72281.01760      0.00001
    27.03000  70710.00000  69433.95224      0.00001
    27.04000  66750.00000  66586.80049      0.00001
    27.05000  62959.00000  63780.15439      0.00002
    27.06000  59339.00000  61043.65014      0.00002
    27.07000  55523.00000  58397.50935      0.00002
    27.08000  51234.00000  55854.32636      0.00002
    27.09000  48550.00000  53420.83283      0.00002
    27.10000  45349.00000  51099.47379      0.00002
    27.11000  42638.00000  48889.71789      0.00002
    27.12000  40565.00000  46789.10873      0.00002
    27.13000  38392.00000  44794.02081      0.00003
    27.14000  36350.00000  42900.21177      0.00003
    27.15000  34592.00000  41103.19220      0.00003
    27.16000  33084.00000  39398.45250      0.00003
    27.17000  31653.00000  37781.59418      0.00003
    27.18000  30659.00000  36248.39335      0.00003
    27.19000  29553.00000  34794.82117      0.00003
    27.20000  28775.00000  33417.03983      0.00003
    27.21000  27587.00000  32111.38599      0.00004
    27.22000  26687.00000  30874.34885      0.00004
    27.23000  25801.00000  29702.55236      0.00004
    27.24000  25238.00000  28592.74232      0.00004
    27.25000  24348.00000  27541.77690      0.00004
    27.26000  24004.00000  26546.62063      0.00004
    27.27000  23398.00000  25604.34150      0.00004
    27.28000  22520.00000  24712.11026      0.00004
    27.29000  22087.00000  23867.20008      0.00005
    27.30000  21639.00000  23066.98651      0.00005
    27.31000  20942.00000  22308.95136      0.00005
    27.32000  20624.00000  21590.69144      0.00005
    27.33000  19975.00000  20909.92664      0.00005
    27.34000  19245.00000  20264.49573      0.00005
    27.35000  19091.00000  19652.33671      0.00005
    27.36000  18921.00000  19071.45858      0.00005
    27.37000  18357.00000  18519.87755      0.00005
    27.38000  18009.00000  17995.17615      0.00006
    27.39000  17443.00000  17496.02337      0.00006
    27.40000  17240.00000  17025.65508      0.00006
    27.41000  16803.00000  16580.12974      0.00006
    27.42000  16494.00000  16157.32633      0.00006
    27.43000  16183.00000  15755.58333      0.00006
    27.44000  15867.00000  15373.72384      0.00006
    27.45000  15498.00000  15010.64240      0.00006
    27.46000  15293.00000  14665.30076      0.00007
    27.47000  15189.00000  14336.72378      0.00007
    27.48000  14799.00000  14023.99565      0.00007
    27.49000  14664.00000  13726.25636      0.00007
    27.50000  14248.00000  13442.69849      0.00007
    27.51000  13864.00000  13172.56483      0.00007
    27.52000  14160.00000  12915.14408      0.00007
    27.53000  13606.00000  12669.75947      0.00007
    27.54000  13288.00000  12435.78058      0.00008
    27.55000  13284.00000  12212.62102      0.00008
    27.56000  13027.00000  11999.72099      0.00008
    27.57000  12816.00000  11796.55078      0.00008
    27.58000  12663.00000  11602.61904      0.00008
    27.59000  12534.00000  11417.46714      0.00008
    27.60000  12099.00000  11240.66029      0.00008
    27.61000  11895.00000  11071.78885      0.00008
    27.62000  11973.00000  10910.46734      0.00008
    27.63000  11633.00000  10756.33294      0.00009
    27.64000  11527.00000  10609.04409      0.00009
    27.65000  11467.00000  10468.27916      0.00009
    27.66000  11335.00000  10333.73523      0.00009
    27.67000  11222.00000  10205.12691      0.00009
    27.68000  11122.00000  10082.18528      0.00009
    27.69000  11255.00000   9964.65685      0.00009
    27.70000  10825.00000   9852.30247      0.00009
    27.71000  10611.00000   9744.89574      0.00009
    27.72000  10688.00000   9642.22108      0.00009
    27.73000  10647.00000   9544.07360      0.00009
    27.74000  10441.00000   9450.25880      0.00010
    27.75000  10365.00000   9360.59172      0.00010
    27.76000  10393.00000   9274.89600      0.00010
    27.77000  10170.00000   9193.00289      0.00010
    27.78000  10134.00000   9114.74990      0.00010
    27.79000   9944.00000   9039.97866      0.00010
    27.80000   9970.00000   8968.53449      0.00010
    27.81000   9708.00000   8900.26782      0.00010
    27.82000   9658.00000   8835.03746      0.00010
    27.83000   9572.00000   8772.71177      0.00010
    27.84000   9422.00000   8713.16272      0.00011
    27.85000   9541.00000   8656.25391      0.00010
    27.86000   9542.00000   8601.82447      0.00010
    27.87000   9536.00000   8549.59525      0.00010
    27.88000   9508.00000   8499.18878      0.00011
    27.89000   9295.00000   8451.50429      0.00011
    27.90000   9111.00000   8408.22201      0.00011
    27.91000   9027.00000   8367.43635      0.00011
    27.92000   9133.00000   8328.87850      0.00011
    27.93000   8996.00000   8292.47837      0.00011
    27.94000   9007.00000   8258.16935      0.00011
    27.95000   9032.00000   8225.88812      0.00011
    27.96000   8949.00000   8195.57466      0.00011
    27.97000   8920.00000   8167.17252      0.00011
    27.98000   8920.00000   8140.62896      0.00011
    27.99000   9006.00000   8115.89392      0.00011
    28.00000   8949.00000   8092.92105      0.00011
    28.01000   8643.00000   8071.67999      0.00012
    28.02000   8676.00000   8052.12050      0.00012
    28.03000   8682.00000   8034.06787      0.00012
    28.04000   8519.00000   8017.49342      0.00012
    28.05000   8547.00000   8002.41647      0.00012
    28.06000   8651.00000   7988.79961      0.00012
    28.07000   8649.00000   7976.60187      0.00012
    28.08000   8453.00000   7965.78367      0.00012
    28.09000   8639.00000   7956.30672      0.00012
    28.10000   8550.00000   7948.13402      0.00012
    28.11000   8419.00000   7941.22979      0.00012
    28.12000   8507.00000   7935.55950      0.00012
    28.13000   8657.00000   7931.08978      0.00012
    28.14000   8603.00000   7927.78850      0.00012
    28.15000   8505.00000   7925.62471      0.00012
    28.16000   8480.00000   7924.56868      0.00012
    28.17000   8355.00000   7924.59196      0.00012
    28.18000   8564.00000   7925.66736      0.00012
    28.19000   8590.00000   7927.76905      0.00012
    28.20000   8599.00000   7930.87260      0.00012
    28.21000   8607.00000   7934.95508      0.00012
    28.22000   8545.00000   7939.99513      0.00012
    28.23000   8500.00000   7945.97308      0.00012
    28.24000   8515.00000   7952.87105      0.00012
    28.25000   8748.00000   7960.67314      0.00011
    28.26000   8736.00000   7969.36551      0.00011
    28.27000   8624.00000   7978.93662      0.00012
    28.28000   8734.00000   7989.37738      0.00011
    28.29000   8914.00000   8000.68138      0.00011
    28.30000   8811.00000   8012.84506      0.00011
    28.31000   8751.00000   8025.86806      0.00011
    28.32000   8836.00000   8039.75336      0.00011
    28.33000   8894.00000   8054.50769      0.00011
    28.34000   8917.00000   8070.14175      0.00011
    28.35000   8934.00000   8086.67057      0.00011
    28.36000   8944.00000   8104.11389      0.00011
    28.37000   9077.00000   8122.49660      0.00011
    28.38000   8963.00000   8141.84854      0.00011
    28.39000   9125.00000   8162.20311      0.00011
    28.40000   9164.00000   8183.60256      0.00011
    28.41000   9096.00000   8206.09519      0.00011
    28.42000   9203.00000   8229.73539      0.00011
    28.43000   9251.00000   8254.58435      0.00011
    28.44000   9209.00000   8280.71024      0.00011
    28.45000   9324.00000   8308.18828      0.00011
    28.46000   9393.00000   8337.10068      0.00011
    28.47000   9464.00000   8367.53635      0.00011
    28.48000   9464.00000   8399.59045      0.00011
    28.49000   9612.00000   8433.36354      0.00010
    28.50000   9696.00000   8468.96044      0.00010
    28.51000   9602.00000   8506.48860      0.00010
    28.52000   9780.00000   8546.05596      0.00010
    28.53000   9742.00000   8587.76797      0.00010
    28.54000   9765.00000   8631.72396      0.00010
    28.55000   9712.00000   8678.01266      0.00010
    28.56000   9896.00000   8726.70718      0.00010
    28.57000  10058.00000   8777.85348      0.00010
    28.58000   9796.00000   8831.44850      0.00010
    28.59000   9943.00000   8887.47307      0.00010
    28.60000   9967.00000   8945.84714      0.00010
    28.61000   9896.00000   9006.42269      0.00010
    28.62000   9940.00000   9068.97198      0.00010
    28.63000   9821.00000   9133.17684      0.00010
    28.64000  10088.00000   9198.60253      0.00010
    28.65000   9977.00000   9264.64868      0.00010
    28.66000   9920.00000   9330.64475      0.00010
    28.67000   9923.00000   9395.77730      0.00010
    28.68000   9777.00000   9459.08023      0.00010
    28.69000   9798.00000   9519.45105      0.00010
    28.70000   9517.00000   9575.66609      0.00011
    28.71000   9719.00000   9626.40455      0.00010
    28.72000   9539.00000   9670.28331      0.00010
    28.73000   9658.00000   9705.90233      0.00010
    28.74000   9403.00000   9731.89946      0.00011
    28.75000   9350.00000   9747.01212      0.00011
    28.76000   9284.00000   9750.14192      0.00011
    28.77000   9180.00000   9740.41737      0.00011
    28.78000   9276.00000   9717.24880      0.00011
    28.79000   9182.00000   9680.37013      0.00011
    28.80000   9069.00000   9629.86218      0.00011
    28.81000   8895.00000   9566.15383      0.00011
    28.82000   8736.00000   9490.00260      0.00011
    28.83000   8630.00000   9402.45721      0.00012
    28.84000   8389.00000   9304.79777      0.00012
    28.85000   8489.00000   9198.46954      0.00012
    28.86000   8382.00000   9085.01193      0.00012
    28.87000   8183.00000   8965.98972      0.00012
    28.88000   8185.00000   8842.93176      0.00012
    28.89000   8013.00000   8717.28074      0.00012
    28.90000   7772.00000   8590.35575      0.00013
    28.91000   7686.00000   8463.32824      0.00013
    28.92000   7491.00000   8337.21032      0.00013
    28.93000   7469.00000   8212.85409      0.00013
    28.94000   7220.00000   8090.95597      0.00014
    28.95000   7144.00000   7972.04287      0.00014
    28.96000   7065.00000   7856.50039      0.00014
    28.97000   6927.00000   7744.66050      0.00014
    28.98000   6902.00000   7636.72833      0.00014
    28.99000   6738.00000   7532.81979      0.00015
    29.00000   6724.00000   7432.97187      0.00015
    29.01000   6498.00000   7337.09650      0.00015
    29.02000   6479.00000   7245.21248      0.00015
    29.03000   6252.00000   7157.85258      0.00016
    29.04000   6164.00000   7074.47423      0.00016
    29.05000   6221.00000   6994.95338      0.00016
    29.06000   6131.00000   6919.12163      0.00016
    29.07000   5917.00000   6846.84265      0.00017
    29.08000   5909.00000   6777.97603      0.00017
    29.09000   5800.00000   6712.37845      0.00017
    29.10000   5778.00000   6649.90482      0.00017
    29.11000   5729.00000   6590.40994      0.00017
    29.12000   5557.00000   6533.74953      0.00018
    29.13000   5422.00000   6479.78092      0.00018
    29.14000   5358.00000   6428.36330      0.00019
    29.15000   5282.00000   6379.35776      0.00019
    29.16000   5352.00000   6332.62750      0.00019
    29.17000   5351.00000   6288.03796      0.00019
    29.18000   5383.00000   6245.45660      0.00019
    29.19000   5180.00000   6204.75232      0.00019
    29.20000   5325.00000   6165.79985      0.00019
    29.21000   5120.00000   6128.47538      0.00020
    29.22000   5058.00000   6092.59652      0.00020
    29.23000   5117.00000   6057.96117      0.00020
    29.24000   5037.00000   6024.51145      0.00020
    29.25000   4957.00000   5992.12194      0.00020
    29.26000   4930.00000   5960.66173      0.00020
    29.27000   4909.00000   5930.00180      0.00020
    29.28000   4908.00000   5900.01587      0.00020
    29.29000   4862.00000   5870.58131      0.00021
    29.30000   4771.00000   5841.58019      0.00021
    29.31000   4839.00000   5812.90051      0.00021
    29.32000   4838.00000   5784.43739      0.00021
    29.33000   4754.00000   5756.09436      0.00021
    29.34000   4725.00000   5727.78447      0.00021
    29.35000   4628.00000   5699.43150      0.00022
    29.36000   4711.00000   5670.97077      0.00021
    29.37000   4628.00000   5642.35000      0.00022
    29.38000   4726.00000   5613.52968      0.00021
    29.39000   4719.00000   5584.48332      0.00021
    29.40000   4711.00000   5555.19725      0.00021
    29.41000   4633.00000   5525.67030      0.00022
    29.42000   4618.00000   5495.91299      0.00022
    29.43000   4616.00000   5465.94661      0.00022
    29.44000   4546.00000   5435.80193      0.00022
    29.45000   4618.00000   5405.51877      0.00022
    29.46000   4640.00000   5375.14151      0.00022
    29.47000   4606.00000   5344.71118      0.00022
    29.48000   4601.00000   5314.28692      0.00022
    29.49000   4551.00000   5283.92678      0.00022
    29.50000   4585.00000   5253.68876      0.00022
    29.51000   4554.00000   5223.63002      0.00022
    29.52000   4547.00000   5193.80129      0.00022
    29.53000   4633.00000   5164.26090      0.00022
    29.54000   4538.00000   5135.05710      0.00022
    29.55000   4461.00000   5106.20488      0.00022
    29.56000   4615.00000   5077.76148      0.00022
    29.57000   4570.00000   5049.76805      0.00022
    29.58000   4578.00000   5022.25790      0.00022
    29.59000   4675.00000   4995.26064      0.00021
    29.60000   4572.00000   4968.80246      0.00022
    29.61000   4461.00000   4942.90650      0.00022
    29.62000   4452.00000   4917.59360      0.00022
    29.63000   4488.00000   4892.88376      0.00022
    29.64000   4538.00000   4868.79666      0.00022
    29.65000   4614.00000   4845.34862      0.00022
    29.66000   4616.00000   4822.55460      0.00022
    29.67000   4588.00000   4800.43818      0.00022
    29.68000   4421.00000   4779.08110      0.00023
    29.69000   4457.00000   4758.43534      0.00022
    29.70000   4585.00000   4737.95268      0.00022
    29.71000   4363.00000   4717.94898      0.00023
    29.72000   4496.00000   4698.52112      0.00022
    29.73000   4530.00000   4679.66831      0.00022
    29.74000   4547.00000   4661.38343      0.00022
    29.75000   4491.00000   4643.65902      0.00022
    29.76000   4430.00000   4626.48734      0.00023
    29.77000   4454.00000   4609.86057      0.00022
    29.78000   4482.00000   4593.77092      0.00022
    29.79000   4345.00000   4578.21067      0.00023
    29.80000   4292.00000   4563.17234      0.00023
    29.81000   4394.00000   4548.64873      0.00023
    29.82000   4307.00000   4534.63299      0.00023
    29.83000   4296.00000   4521.11871      0.00023
    29.84000   4372.00000   4508.09998      0.00023
    29.85000   4345.00000   4495.57157      0.00023
    29.86000   4313.00000   4483.52892      0.00023
    29.87000   4285.00000   4471.96830      0.00023
    29.88000   4254.00000   4460.88691      0.00024
    29.89000   4228.00000   4450.28307      0.00024
    29.90000   4364.00000   4440.15631      0.00023
    29.91000   4330.00000   4430.50862      0.00023
    29.92000   4306.00000   4421.34105      0.00023
    29.93000   4278.00000   4412.63765      0.00023
    29.94000   4171.00000   4404.39581      0.00024
    29.95000   4132.00000   4396.63113      0.00024
    29.96000   4195.00000   4389.34930      0.00024
    29.97000   4349.00000   4382.55613      0.00023
    29.98000   4279.00000   4376.25890      0.00023
    29.99000   4275.00000   4370.46648      0.00023
    30.00000   4250.00000   4365.18947      0.00024
    30.01000   4173.00000   4360.44032      0.00024
    30.02000   4237.00000   4356.23360      0.00024
    30.03000   4137.00000   4352.58566      0.00024
    30.04000   4112.00000   4349.51418      0.00024
    30.05000   4205.00000   4347.04144      0.00024
    30.06000   4323.00000   4345.19155      0.00023
    30.07000   4269.00000   4343.99139      0.00023
    30.08000   4070.00000   4343.47086      0.00025
    30.09000   4182.00000   4343.66304      0.00024
    30.10000   4108.00000   4344.60439      0.00024
    30.11000   4125.00000   4346.33481      0.00024
    30.12000   4280.00000   4348.89784      0.00023
    30.13000   4151.00000   4352.34060      0.00024
    30.14000   4094.00000   4356.71392      0.00024
    30.15000   4023.00000   4362.07215      0.00025
    30.16000   4109.00000   4368.47316      0.00024
    30.17000   4066.00000   4375.97799      0.00025
    30.18000   4186.00000   4384.65026      0.00024
    30.19000   4067.00000   4394.55533      0.00025
    30.20000   4139.00000   4405.75925      0.00024
    30.21000   4118.00000   4418.32727      0.00024
    30.22000   4108.00000   4432.32157      0.00024
    30.23000   4097.00000   4447.79767      0.00024
    30.24000   4153.00000   4464.80171      0.00024
    30.25000   4074.00000   4483.37319      0.00025
    30.26000   4109.00000   4503.51222      0.00024
    30.27000   4085.00000   4525.11603      0.00024
    30.28000   4123.00000   4548.16843      0.00024
    30.29000   4139.00000   4572.58049      0.00024
    30.30000   4119.00000   4598.19162      0.00024
    30.31000   4202.00000   4624.77510      0.00024
    30.32000   4083.00000   4652.03105      0.00024
    30.33000   4222.00000   4679.58104      0.00024
    30.34000   4016.00000   4706.96687      0.00025
    30.35000   4115.00000   4733.65539      0.00024
    30.36000   4247.00000   4759.05102      0.00024
    30.37000   4251.00000   4782.51720      0.00024
    30.38000   4154.00000   4803.40731      0.00024
    30.39000   4234.00000   4821.10392      0.00024
    30.40000   4136.00000   4835.06371      0.00024
    30.41000   4146.00000   4844.86323      0.00024
    30.42000   4158.00000   4850.23973      0.00024
    30.43000   4129.00000   4851.11992      0.00024
    30.44000   4234.00000   4847.62691      0.00024
    30.45000   4359.00000   4840.06666      0.00023
    30.46000   4345.00000   4828.92263      0.00023
    30.47000   4357.00000   4814.79163      0.00023
    30.48000   4374.00000   4798.33246      0.00023
    30.49000   4486.00000   4780.20785      0.00022
    30.50000   4342.00000   4761.06689      0.00023
    30.51000   4395.00000   4741.48867      0.00023
    30.52000   4576.00000   4721.96525      0.00022
    30.53000   4630.00000   4702.89426      0.00022
    30.54000   4561.00000   4684.57975      0.00022
    30.55000   4695.00000   4667.23975      0.00021
    30.56000   4683.00000   4651.01755      0.00021
    30.57000   4787.00000   4635.99454      0.00021
    30.58000   4768.00000   4622.20298      0.00021
    30.59000   4845.00000   4609.63763      0.00021
    30.60000   4771.00000   4598.26581      0.00021
    30.61000   4758.00000   4588.03565      0.00021
    30.62000   4914.00000   4578.88282      0.00020
    30.63000   4848.00000   4570.73591      0.00021
    30.64000   4933.00000   4563.52055      0.00020
    30.65000   4839.00000   4557.16233      0.00021
    30.66000   4824.00000   4551.58932      0.00021
    30.67000   4789.00000   4546.73425      0.00021
    30.68000   4714.00000   4542.53586      0.00021
    30.69000   4792.00000   4538.93931      0.00021
    30.70000   4721.00000   4535.89691      0.00021
    30.71000   4735.00000   4533.38118      0.00021
    30.72000   4820.00000   4531.36293      0.00021
    30.73000   4723.00000   4529.68221      0.00021
    30.74000   4554.00000   4528.23246      0.00022
    30.75000   4632.00000   4527.14435      0.00022
    30.76000   4591.00000   4526.28956      0.00022
    30.77000   4635.00000   4525.37356      0.00022
    30.78000   4563.00000   4524.61678      0.00022
    30.79000   4540.00000   4523.99854      0.00022
    30.80000   4511.00000   4523.48489      0.00022
    30.81000   4486.00000   4523.07581      0.00022
    30.82000   4542.00000   4522.76007      0.00022
    30.83000   4374.00000   4522.52792      0.00023
    30.84000   4484.00000   4522.37323      0.00022
    30.85000   4524.00000   4522.29290      0.00022
    30.86000   4519.00000   4522.28691      0.00022
    30.87000   4482.00000   4522.36002      0.00022
    30.88000   4512.00000   4522.51936      0.00022
    30.89000   4509.00000   4522.77496      0.00022
    30.90000   4465.00000   4523.13969      0.00022
    30.91000   4575.00000   4523.62893      0.00022
    30.92000   4455.00000   4524.26012      0.00022
    30.93000   4497.00000   4525.05248      0.00022
    30.94000   4555.00000   4526.02690      0.00022
    30.95000   4495.00000   4527.20518      0.00022
    30.96000   4452.00000   4528.60920      0.00022
    30.97000   4496.00000   4530.26749      0.00022
    30.98000   4416.00000   4532.19528      0.00023
    30.99000   4384.00000   4534.32296      0.00023
    31.00000   4398.00000   4536.65069      0.00023
    31.01000   4564.00000   4539.23155      0.00022
    31.02000   4354.00000   4542.06952      0.00023
    31.03000   4566.00000   4545.16131      0.00022
    31.04000   4460.00000   4548.50180      0.00022
    31.05000   4435.00000   4552.08564      0.00023
    31.06000   4504.00000   4555.90919      0.00022
    31.07000   4421.00000   4559.97272      0.00023
    31.08000   4526.00000   4564.28249      0.00022
    31.09000   4458.00000   4568.85233      0.00022
    31.10000   4633.00000   4573.70458      0.00022
    31.11000   4479.00000   4578.87019      0.00022
    31.12000   4576.00000   4584.38829      0.00022
    31.13000   4485.00000   4590.30367      0.00022
    31.14000   4470.00000   4596.65350      0.00022
    31.15000   4508.00000   4603.46925      0.00022
    31.16000   4568.00000   4610.78385      0.00022
    31.17000   4585.00000   4618.59791      0.00022
    31.18000   4671.00000   4626.89533      0.00021
    31.19000   4719.00000   4635.66148      0.00021
    31.20000   4529.00000   4644.85704      0.00022
    31.21000   4602.00000   4654.42066      0.00022
    31.22000   4599.00000   4664.26503      0.00022
    31.23000   4601.00000   4674.27215      0.00022
    31.24000   4667.00000   4684.28822      0.00021
    31.25000   4648.00000   4694.07100      0.00022
    31.26000   4686.00000   4703.34547      0.00021
    31.27000   4809.00000   4712.04288      0.00021
    31.28000   4665.00000   4719.91309      0.00021
    31.29000   4760.00000   4726.46334      0.00021
    31.30000   4796.00000   4730.15916      0.00021
    31.31000   4803.00000   4730.10405      0.00021
    31.32000   4794.00000   4735.15732      0.00021
    31.33000   4903.00000   4749.59939      0.00020
    31.34000   4819.00000   4765.29905      0.00021
    31.35000   4809.00000   4781.01296      0.00021
    31.36000   4783.00000   4796.65548      0.00021
    31.37000   4852.00000   4812.03502      0.00021
    31.38000   4851.00000   4827.08835      0.00021
    31.39000   4858.00000   4841.71730      0.00021
    31.40000   4908.00000   4855.64917      0.00020
    31.41000   4865.00000   4868.83678      0.00021
    31.42000   4937.00000   4882.48758      0.00020
    31.43000   4926.00000   4896.13749      0.00020
    31.44000   4922.00000   4909.29412      0.00020
    31.45000   4843.00000   4921.77647      0.00021
    31.46000   5037.00000   4933.52770      0.00020
    31.47000   4982.00000   4944.49867      0.00020
    31.48000   5065.00000   4954.64908      0.00020
    31.49000   5055.00000   4963.94843      0.00020
    31.50000   4982.00000   4972.37691      0.00020
    31.51000   5057.00000   4979.92602      0.00020
    31.52000   5057.00000   4986.59894      0.00020
    31.53000   5066.00000   4992.41060      0.00020
    31.54000   5217.00000   4997.38775      0.00019
    31.55000   5177.00000   5001.56898      0.00019
    31.56000   5202.00000   5005.00430      0.00019
    31.57000   5277.00000   5007.75443      0.00019
    31.58000   5072.00000   5009.89001      0.00020
    31.59000   5285.00000   5011.49038      0.00019
    31.60000   5223.00000   5012.64235      0.00019
    31.61000   5311.00000   5013.43942      0.00019
    31.62000   5204.00000   5013.98174      0.00019
    31.63000   5060.00000   5014.37568      0.00020
    31.64000   5387.00000   5014.73211      0.00019
    31.65000   5484.00000   5015.16302      0.00018
    31.66000   5446.00000   5015.77684      0.00018
    31.67000   5271.00000   5016.65673      0.00019
    31.68000   5298.00000   5017.86996      0.00019
    31.69000   5386.00000   5019.76491      0.00019
    31.70000   5451.00000   5022.83544      0.00018
    31.71000   5464.00000   5026.80716      0.00018
    31.72000   5434.00000   5031.56697      0.00018
    31.73000   5373.00000   5037.33942      0.00019
    31.74000   5376.00000   5044.26300      0.00019
    31.75000   5394.00000   5052.44405      0.00019
    31.76000   5576.00000   5061.98374      0.00018
    31.77000   5548.00000   5072.98059      0.00018
    31.78000   5622.00000   5085.53141      0.00018
    31.79000   5692.00000   5099.73060      0.00018
    31.80000   5631.00000   5115.66716      0.00018
    31.81000   5719.00000   5133.42070      0.00017
    31.82000   5875.00000   5153.05114      0.00017
    31.83000   5727.00000   5174.52602      0.00017
    31.84000   5766.00000   5197.98441      0.00017
    31.85000   5847.00000   5224.28141      0.00017
    31.86000   5870.00000   5252.95760      0.00017
    31.87000   5833.00000   5284.00952      0.00017
    31.88000   5892.00000   5317.41718      0.00017
    31.89000   5846.00000   5353.20167      0.00017
    31.90000   5944.00000   5391.36415      0.00017
    31.91000   5947.00000   5431.88172      0.00017
    31.92000   5796.00000   5474.70291      0.00017
    31.93000   5831.00000   5519.74261      0.00017
    31.94000   5974.00000   5566.87660      0.00017
    31.95000   5880.00000   5615.93588      0.00017
    31.96000   5911.00000   5666.70090      0.00017
    31.97000   5945.00000   5718.89603      0.00017
    31.98000   5946.00000   5772.18476      0.00017
    31.99000   6065.00000   5826.16620      0.00016
    32.00000   5999.00000   5880.37147      0.00017
    32.01000   5927.00000   5934.25405      0.00017
    32.02000   5969.00000   5987.19896      0.00017
    32.03000   5897.00000   6038.55018      0.00017
    32.04000   5855.00000   6087.59027      0.00017
    32.05000   5873.00000   6133.56475      0.00017
    32.06000   6104.00000   6175.68629      0.00016
    32.07000   5972.00000   6213.17823      0.00017
    32.08000   5861.00000   6245.29996      0.00017
    32.09000   5990.00000   6271.35679      0.00017
    32.10000   5838.00000   6290.73407      0.00017
    32.11000   5843.00000   6302.92444      0.00017
    32.12000   5894.00000   6307.55124      0.00017
    32.13000   5785.00000   6304.38691      0.00017
    32.14000   5701.00000   6293.36472      0.00018
    32.15000   5786.00000   6274.58280      0.00017
    32.16000   5834.00000   6248.29966      0.00017
    32.17000   5923.00000   6214.92191      0.00017
    32.18000   5875.00000   6174.98529      0.00017
    32.19000   5802.00000   6129.13047      0.00017
    32.20000   5595.00000   6078.07576      0.00018
    32.21000   5534.00000   6022.58783      0.00018
    32.22000   5751.00000   5963.44827      0.00017
    32.23000   5575.00000   5901.43156      0.00018
    32.24000   5551.00000   5837.29107      0.00018
    32.25000   5683.00000   5771.73218      0.00018
    32.26000   5605.00000   5705.40154      0.00018
    32.27000   5658.00000   5638.88005      0.00018
    32.28000   5375.00000   5572.67713      0.00019
    32.29000   5512.00000   5507.22756      0.00018
    32.30000   5548.00000   5442.88819      0.00018
    32.31000   5403.00000   5379.90585      0.00019
    32.32000   5456.00000   5318.55538      0.00018
    32.33000   5442.00000   5259.42931      0.00018
    32.34000   5362.00000   5202.40937      0.00019
    32.35000   5336.00000   5147.56217      0.00019
    32.36000   5306.00000   5094.92122      0.00019
    32.37000   5246.00000   5044.51936      0.00019
    32.38000   5239.00000   4996.36410      0.00019
    32.39000   5255.00000   4950.44231      0.00019
    32.40000   5274.00000   4906.72521      0.00019
    32.41000   5164.00000   4865.17228      0.00019
    32.42000   5126.00000   4825.73416      0.00020
    32.43000   5111.00000   4788.35590      0.00020
    32.44000   5158.00000   4752.98117      0.00019
    32.45000   5119.00000   4719.55476      0.00020
    32.46000   4991.00000   4688.02552      0.00020
    32.47000   4982.00000   4658.36931      0.00020
    32.48000   5072.00000   4630.43775      0.00020
    32.49000   4972.00000   4603.79319      0.00020
    32.50000   4888.00000   4578.63852      0.00020
    32.51000   4914.00000   4554.92652      0.00020
    32.52000   4922.00000   4532.58155      0.00020
    32.53000   4941.00000   4511.52932      0.00020
    32.54000   4902.00000   4491.69717      0.00020
    32.55000   4940.00000   4473.01421      0.00020
    32.56000   4846.00000   4455.41147      0.00021
    32.57000   4851.00000   4438.82206      0.00021
    32.58000   4733.00000   4423.18120      0.00021
    32.59000   4791.00000   4408.42635      0.00021
    32.60000   4715.00000   4394.49725      0.00021
    32.61000   4634.00000   4381.33592      0.00022
    32.62000   4695.00000   4368.88667      0.00021
    32.63000   4584.00000   4357.09603      0.00022
    32.64000   4776.00000   4345.91269      0.00021
    32.65000   4676.00000   4335.28734      0.00021
    32.66000   4568.00000   4325.17250      0.00022
    32.67000   4670.00000   4315.52230      0.00021
    32.68000   4558.00000   4306.29219      0.00022
    32.69000   4498.00000   4297.43868      0.00022
    32.70000   4524.00000   4288.91900      0.00022
    32.71000   4516.00000   4280.69074      0.00022
    32.72000   4479.00000   4272.71154      0.00022
    32.73000   4353.00000   4264.93875      0.00023
    32.74000   4418.00000   4257.32916      0.00023
    32.75000   4383.00000   4249.83872      0.00023
    32.76000   4475.00000   4242.42239      0.00022
    32.77000   4340.00000   4235.03402      0.00023
    32.78000   4346.00000   4227.62633      0.00023
    32.79000   4360.00000   4220.15099      0.00023
    32.80000   4343.00000   4212.55882      0.00023
    32.81000   4244.00000   4204.80003      0.00024
    32.82000   4210.00000   4196.82465      0.00024
    32.83000   4293.00000   4188.58299      0.00023
    32.84000   4231.00000   4180.02618      0.00024
    32.85000   4253.00000   4171.10683      0.00024
    32.86000   4226.00000   4161.77967      0.00024
    32.87000   4264.00000   4152.00229      0.00023
    32.88000   4233.00000   4141.73582      0.00024
    32.89000   4248.00000   4130.94561      0.00024
    32.90000   4087.00000   4119.60189      0.00024
    32.91000   4055.00000   4107.68032      0.00025
    32.92000   4209.00000   4095.16251      0.00024
    32.93000   4087.00000   4082.03630      0.00024
    32.94000   4164.00000   4068.29612      0.00024
    32.95000   4077.00000   4053.94301      0.00025
    32.96000   4041.00000   4038.98464      0.00025
    32.97000   4116.00000   4023.43534      0.00024
    32.98000   3977.00000   4007.31583      0.00025
    32.99000   4166.00000   3990.65291      0.00024
    33.00000   4073.00000   3973.47890      0.00025
    33.01000   4001.00000   3955.83105      0.00025
    33.02000   3840.00000   3937.75201      0.00026
    33.03000   3978.00000   3919.28815      0.00025
    33.04000   3889.00000   3900.49423      0.00026
    33.05000   3971.00000   3881.41520      0.00025
    33.06000   3767.00000   3862.03859      0.00027
    33.07000   3879.00000   3842.43836      0.00026
    33.08000   3794.00000   3822.67960      0.00026
    33.09000   3868.00000   3802.81108      0.00026
    33.10000   3883.00000   3782.87893      0.00026
    33.11000   3860.00000   3762.92754      0.00026
    33.12000   3798.00000   3742.99915      0.00026
    33.13000   3731.00000   3723.13361      0.00027
    33.14000   3640.00000   3703.36825      0.00027
    33.15000   3714.00000   3683.73763      0.00027
    33.16000   3732.00000   3664.27351      0.00027
    33.17000   3770.00000   3645.00551      0.00027
    33.18000   3678.00000   3625.95905      0.00027
    33.19000   3593.00000   3607.14965      0.00028
    33.20000   3559.00000   3588.59919      0.00028
    33.21000   3687.00000   3570.32784      0.00027
    33.22000   3542.00000   3552.35063      0.00028
    33.23000   3498.00000   3534.67998      0.00029
    33.24000   3696.00000   3517.32614      0.00027
    33.25000   3487.00000   3500.29726      0.00029
    33.26000   3513.00000   3483.59965      0.00028
    33.27000   3556.00000   3467.23789      0.00028
    33.28000   3407.00000   3451.21504      0.00029
    33.29000   3510.00000   3435.53292      0.00028
    33.30000   3454.00000   3420.19229      0.00029
    33.31000   3461.00000   3405.19301      0.00029
    33.32000   3550.00000   3390.53437      0.00028
    33.33000   3434.00000   3376.21535      0.00029
    33.34000   3350.00000   3362.23495      0.00030
    33.35000   3342.00000   3348.58782      0.00030
    33.36000   3319.00000   3335.26183      0.00030
    33.37000   3370.00000   3322.28034      0.00030
    33.38000   3300.00000   3309.62819      0.00030
    33.39000   3390.00000   3297.27550      0.00029
    33.40000   3253.00000   3285.21940      0.00031
    33.41000   3273.00000   3273.47407      0.00031
    33.42000   3318.00000   3262.03550      0.00030
    33.43000   3271.00000   3250.86161      0.00031
    33.44000   3313.00000   3239.94232      0.00030
    33.45000   3271.00000   3229.29483      0.00031
    33.46000   3273.00000   3218.91487      0.00031
    33.47000   3206.00000   3208.79624      0.00031
    33.48000   3231.00000   3198.93280      0.00031
    33.49000   3199.00000   3189.31847      0.00031
    33.50000   3292.00000   3179.94725      0.00030
    33.51000   3256.00000   3170.81327      0.00031
    33.52000   3245.00000   3161.91075      0.00031
    33.53000   3190.00000   3153.23403      0.00031
    33.54000   3158.00000   3144.77759      0.00032
    33.55000   3187.00000   3136.53605      0.00031
    33.56000   3149.00000   3128.50415      0.00032
    33.57000   3087.00000   3120.67679      0.00032
    33.58000   3079.00000   3113.04899      0.00032
    33.59000   3077.00000   3105.61595      0.00032
    33.60000   3166.00000   3098.37299      0.00032
    33.61000   3160.00000   3091.31559      0.00032
    33.62000   3074.00000   3084.43937      0.00033
    33.63000   3081.00000   3077.74009      0.00032
    33.64000   3073.00000   3071.21366      0.00033
    33.65000   2977.00000   3064.85615      0.00034
    33.66000   3039.00000   3058.66373      0.00033
    33.67000   3123.00000   3052.63274      0.00032
    33.68000   3105.00000   3046.75965      0.00032
    33.69000   3021.00000   3041.04106      0.00033
    33.70000   3061.00000   3035.47370      0.00033
    33.71000   3124.00000   3030.05442      0.00032
    33.72000   3039.00000   3024.78021      0.00033
    33.73000   3111.00000   3019.64819      0.00032
    33.74000   3086.00000   3014.65557      0.00032
    33.75000   3039.00000   3009.79972      0.00033
    33.76000   3068.00000   3005.07809      0.00033
    33.77000   3044.00000   3000.48826      0.00033
    33.78000   3014.00000   2996.02793      0.00033
    33.79000   2978.00000   2991.69489      0.00034
    33.80000   2947.00000   2987.48706      0.00034
    33.81000   3018.00000   2983.40244      0.00033
    33.82000   3051.00000   2979.43916      0.00033
    33.83000   2896.00000   2975.59544      0.00035
    33.84000   3036.00000   2971.86960      0.00033
    33.85000   3049.00000   2968.26015      0.00033
    33.86000   3023.00000   2964.76609      0.00033
    33.87000   3056.00000   2961.38712      0.00033
    33.88000   3017.00000   2958.12378      0.00033
    33.89000   3037.00000   2954.97827      0.00033
    33.90000   2975.00000   2951.95548      0.00034
    33.91000   2906.00000   2949.06454      0.00034
    33.92000   2977.00000   2946.29579      0.00034
    33.93000   3099.00000   2943.57851      0.00032
    33.94000   3008.00000   2940.96079      0.00033
    33.95000   2997.00000   2938.44940      0.00033
    33.96000   2974.00000   2936.04524      0.00034
    33.97000   3019.00000   2933.74663      0.00033
    33.98000   2924.00000   2931.53902      0.00034
    33.99000   3018.00000   2929.42944      0.00033
    34.00000   3040.00000   2927.41743      0.00033
    34.01000   2870.00000   2925.50138      0.00035
    34.02000   2966.00000   2923.68018      0.00034
    34.03000   2926.00000   2921.95244      0.00034
    34.04000   2929.00000   2920.31555      0.00034
    34.05000   2938.00000   2918.76346      0.00034
    34.06000   3036.00000   2917.27041      0.00033
    34.07000   2918.00000   2915.85763      0.00034
    34.08000   2892.00000   2914.71049      0.00035
    34.09000   2891.00000   2913.66405      0.00035
    34.10000   2931.00000   2912.73903      0.00034
    34.11000   2927.00000   2911.92631      0.00034
    34.12000   3030.00000   2911.22860      0.00033
    34.13000   2969.00000   2910.64866      0.00034
    34.14000   3021.00000   2910.19111      0.00033
    34.15000   3042.00000   2909.85803      0.00033
    34.16000   2935.00000   2909.63573      0.00034
    34.17000   3014.00000   2909.53160      0.00033
    34.18000   2920.00000   2909.55506      0.00034
    34.19000   2908.00000   2909.70716      0.00034
    34.20000   2957.00000   2909.99191      0.00034
    34.21000   3033.00000   2910.41351      0.00033
    34.22000   2893.00000   2910.97630      0.00035
    34.23000   3005.00000   2911.68503      0.00033
    34.24000   2864.00000   2912.54502      0.00035
    34.25000   2979.00000   2913.56224      0.00034
    34.26000   2969.00000   2914.74350      0.00034
    34.27000   2960.00000   2916.09653      0.00034
    34.28000   2946.00000   2917.63114      0.00034
    34.29000   3048.00000   2919.35479      0.00033
    34.30000   3012.00000   2921.26101      0.00033
    34.31000   3061.00000   2923.37000      0.00033
    34.32000   2993.00000   2925.69526      0.00033
    34.33000   2909.00000   2928.24984      0.00034
    34.34000   2890.00000   2931.04856      0.00035
    34.35000   2977.00000   2934.10847      0.00034
    34.36000   3053.00000   2937.44924      0.00033
    34.37000   3141.00000   2941.09312      0.00032
    34.38000   2958.00000   2945.06351      0.00034
    34.39000   2944.00000   2949.38950      0.00034
    34.40000   2942.00000   2954.10624      0.00034
    34.41000   3037.00000   2959.25235      0.00033
    34.42000   2962.00000   2964.87252      0.00034
    34.43000   2849.00000   2971.02781      0.00035
    34.44000   2903.00000   2977.76489      0.00034
    34.45000   3004.00000   2985.04254      0.00033
    34.46000   2935.00000   2992.96666      0.00034
    34.47000   2941.00000   3001.64100      0.00034
    34.48000   2938.00000   3011.14936      0.00034
    34.49000   3035.00000   3021.58211      0.00033
    34.50000   2967.00000   3033.03941      0.00034
    34.51000   2913.00000   3045.62790      0.00034
    34.52000   2963.00000   3059.44754      0.00034
    34.53000   3025.00000   3074.61626      0.00033
    34.54000   3098.00000   3091.26061      0.00032
    34.55000   2984.00000   3109.50243      0.00034
    34.56000   3102.00000   3129.45757      0.00032
    34.57000   3098.00000   3151.22970      0.00032
    34.58000   3032.00000   3174.90057      0.00033
    34.59000   3044.00000   3200.51719      0.00033
    34.60000   3073.00000   3228.07530      0.00033
    34.61000   3048.00000   3257.49936      0.00033
    34.62000   2995.00000   3288.61926      0.00033
    34.63000   3124.00000   3321.14496      0.00032
    34.64000   3134.00000   3354.64192      0.00032
    34.65000   3109.00000   3388.51158      0.00032
    34.66000   3148.00000   3421.98266      0.00032
    34.67000   3037.00000   3454.11948      0.00033
    34.68000   3133.00000   3483.85912      0.00032
    34.69000   3168.00000   3510.07339      0.00032
    34.70000   3114.00000   3531.60396      0.00032
    34.71000   3106.00000   3547.41620      0.00032
    34.72000   3181.00000   3556.91710      0.00031
    34.73000   3145.00000   3559.83549      0.00032
    34.74000   3173.00000   3556.34689      0.00032
    34.75000   3190.00000   3547.07097      0.00031
    34.76000   3122.00000   3532.98752      0.00032
    34.77000   3173.00000   3515.29848      0.00032
    34.78000   3298.00000   3495.27337      0.00030
    34.79000   3325.00000   3474.11235      0.00030
    34.80000   3209.00000   3452.85064      0.00031
    34.81000   3284.00000   3432.31538      0.00030
    34.82000   3253.00000   3413.11194      0.00031
    34.83000   3215.00000   3395.64392      0.00031
    34.84000   3275.00000   3380.14425      0.00031
    34.85000   3358.00000   3366.70420      0.00030
    34.86000   3332.00000   3355.31368      0.00030
    34.87000   3450.00000   3345.92858      0.00029
    34.88000   3354.00000   3338.45050      0.00030
    34.89000   3383.00000   3332.73318      0.00030
    34.90000   3427.00000   3328.55625      0.00029
    34.91000   3421.00000   3325.39604      0.00029
    34.92000   3455.00000   3323.13185      0.00029
    34.93000   3427.00000   3324.30430      0.00029
    34.94000   3484.00000   3328.47625      0.00029
    34.95000   3587.00000   3334.34456      0.00028
    34.96000   3505.00000   3341.55947      0.00029
    34.97000   3568.00000   3350.04582      0.00028
    34.98000   3600.00000   3359.72927      0.00028
    34.99000   3646.00000   3370.50226      0.00027
    35.00000   3585.00000   3382.28986      0.00028
    35.01000   3634.00000   3395.44922      0.00028
    35.02000   3602.00000   3410.19731      0.00028
    35.03000   3654.00000   3426.15951      0.00027
    35.04000   3770.00000   3443.29078      0.00027
    35.05000   3700.00000   3461.60836      0.00027
    35.06000   3930.00000   3481.13894      0.00025
    35.07000   3915.00000   3501.91694      0.00026
    35.08000   3908.00000   3523.97750      0.00026
    35.09000   3990.00000   3547.35350      0.00025
    35.10000   3899.00000   3572.16766      0.00026
    35.11000   3939.00000   3598.60003      0.00025
    35.12000   4074.00000   3626.62000      0.00025
    35.13000   3998.00000   3656.30119      0.00025
    35.14000   4091.00000   3687.73510      0.00024
    35.15000   4166.00000   3721.01854      0.00024
    35.16000   4213.00000   3756.25274      0.00024
    35.17000   4133.00000   3793.54050      0.00024
    35.18000   4265.00000   3832.97842      0.00023
    35.19000   4397.00000   3874.66332      0.00023
    35.20000   4331.00000   3918.69202      0.00023
    35.21000   4286.00000   3965.14564      0.00023
    35.22000   4347.00000   4014.08693      0.00023
    35.23000   4319.00000   4065.55384      0.00023
    35.24000   4409.00000   4119.55403      0.00023
    35.25000   4492.00000   4176.04846      0.00022
    35.26000   4471.00000   4234.90643      0.00022
    35.27000   4361.00000   4295.93891      0.00023
    35.28000   4402.00000   4358.92863      0.00023
    35.29000   4452.00000   4423.52986      0.00022
    35.30000   4508.00000   4489.28297      0.00022
    35.31000   4584.00000   4555.60571      0.00022
    35.32000   4721.00000   4621.78542      0.00021
    35.33000   4659.00000   4686.97696      0.00021
    35.34000   4644.00000   4750.20850      0.00022
    35.35000   4653.00000   4810.39711      0.00021
    35.36000   4735.00000   4866.37571      0.00021
    35.37000   4749.00000   4916.93215      0.00021
    35.38000   4751.00000   4960.85961      0.00021
    35.39000   4785.00000   4997.01626      0.00021
    35.40000   4700.00000   5024.38986      0.00021
    35.41000   4780.00000   5042.16124      0.00021
    35.42000   4886.00000   5049.76177      0.00020
    35.43000   4867.00000   5046.91746      0.00021
    35.44000   4864.00000   5033.67018      0.00021
    35.45000   4961.00000   5010.37804      0.00020
    35.46000   5009.00000   4977.69182      0.00020
    35.47000   4978.00000   4936.51042      0.00020
    35.48000   4946.00000   4887.92100      0.00020
    35.49000   4814.00000   4833.13086      0.00021
    35.50000   4781.00000   4773.39810      0.00021
    35.51000   4861.00000   4709.97166      0.00021
    35.52000   4963.00000   4644.04420      0.00020
    35.53000   4944.00000   4576.69149      0.00020
    35.54000   4828.00000   4508.86877      0.00021
    35.55000   4803.00000   4441.38859      0.00021
    35.56000   4856.00000   4374.92675      0.00021
    35.57000   4733.00000   4310.02173      0.00021
    35.58000   4745.00000   4247.08761      0.00021
    35.59000   4777.00000   4186.42883      0.00021
    35.60000   4676.00000   4128.25601      0.00021
    35.61000   4665.00000   4072.70174      0.00021
    35.62000   4659.00000   4019.83546      0.00021
    35.63000   4607.00000   3969.67697      0.00022
    35.64000   4517.00000   3922.20810      0.00022
    35.65000   4621.00000   3877.38281      0.00022
    35.66000   4562.00000   3835.13559      0.00022
    35.67000   4496.00000   3795.38845      0.00022
    35.68000   4427.00000   3758.05680      0.00023
    35.69000   4423.00000   3723.05454      0.00023
    35.70000   4375.00000   3690.29777      0.00023
    35.71000   4346.00000   3659.70763      0.00023
    35.72000   4354.00000   3631.21238      0.00023
    35.73000   4385.00000   3604.74951      0.00023
    35.74000   4227.00000   3580.25016      0.00024
    35.75000   4341.00000   3557.63402      0.00023
    35.76000   4245.00000   3536.95466      0.00024
    35.77000   4198.00000   3518.17344      0.00024
    35.78000   4131.00000   3501.21739      0.00024
    35.79000   4059.00000   3486.03792      0.00025
    35.80000   4072.00000   3472.58384      0.00025
    35.81000   4052.00000   3460.78331      0.00025
    35.82000   4096.00000   3450.53231      0.00024
    35.83000   4050.00000   3441.68166      0.00025
    35.84000   4014.00000   3434.02313      0.00025
    35.85000   3878.00000   3427.27706      0.00026
    35.86000   3920.00000   3421.08441      0.00026
    35.87000   3767.00000   3415.00867      0.00027
    35.88000   3871.00000   3408.55372      0.00026
    35.89000   3788.00000   3401.20413      0.00026
    35.90000   3887.00000   3392.48963      0.00026
    35.91000   3818.00000   3382.06621      0.00026
    35.92000   3773.00000   3369.79235      0.00027
    35.93000   3796.00000   3355.77026      0.00026
    35.94000   3665.00000   3340.32878      0.00027
    35.95000   3711.00000   3323.94906      0.00027
    35.96000   3701.00000   3307.16161      0.00027
    35.97000   3735.00000   3290.45317      0.00027
    35.98000   3685.00000   3274.20937      0.00027
    35.99000   3625.00000   3258.69718      0.00028
    36.00000   3560.00000   3244.07530      0.00028
    36.01000   3555.00000   3230.41745      0.00028
    36.02000   3540.00000   3217.73710      0.00028
    36.03000   3495.00000   3206.00828      0.00029
    36.04000   3463.00000   3195.18119      0.00029
    36.05000   3427.00000   3185.19269      0.00029
    36.06000   3556.00000   3175.97352      0.00028
    36.07000   3543.00000   3167.45349      0.00028
    36.08000   3487.00000   3159.56653      0.00029
    36.09000   3355.00000   3152.25424      0.00030
    36.10000   3376.00000   3145.46736      0.00030
    36.11000   3378.00000   3139.16794      0.00030
    36.12000   3478.00000   3133.33422      0.00029
    36.13000   3353.00000   3127.96368      0.00030
    36.14000   3320.00000   3123.07197      0.00030
    36.15000   3305.00000   3118.74278      0.00030
    36.16000   3279.00000   3114.96780      0.00030
    36.17000   3298.00000   3111.06109      0.00030
    36.18000   3292.00000   3106.79406      0.00030
    36.19000   3333.00000   3102.66725      0.00030
    36.20000   3238.00000   3098.71081      0.00031
    36.21000   3283.00000   3094.90831      0.00030
    36.22000   3294.00000   3091.24441      0.00030
    36.23000   3340.00000   3087.70461      0.00030
    36.24000   3157.00000   3084.27503      0.00032
    36.25000   3243.00000   3080.94237      0.00031
    36.26000   3242.00000   3077.69330      0.00031
    36.27000   3203.00000   3074.51294      0.00031
    36.28000   3158.00000   3071.38951      0.00032
    36.29000   3253.00000   3068.31084      0.00031
    36.30000   3155.00000   3065.26509      0.00032
    36.31000   3110.00000   3062.24121      0.00032
    36.32000   3180.00000   3059.22942      0.00031
    36.33000   3197.00000   3056.22181      0.00031
    36.34000   3094.00000   3053.21290      0.00032
    36.35000   3069.00000   3050.18704      0.00033
    36.36000   3188.00000   3047.11129      0.00031
    36.37000   3125.00000   3044.00033      0.00032
    36.38000   3140.00000   3040.84335      0.00032
    36.39000   3172.00000   3037.63735      0.00032
    36.40000   3116.00000   3034.38445      0.00032
    36.41000   3045.00000   3031.08517      0.00033
    36.42000   3104.00000   3027.74159      0.00032
    36.43000   2947.00000   3024.35777      0.00034
    36.44000   3042.00000   3020.93989      0.00033
    36.45000   3051.00000   3017.49654      0.00033
    36.46000   3090.00000   3014.03843      0.00032
    36.47000   3080.00000   3010.58140      0.00032
    36.48000   2981.00000   3007.13815      0.00034
    36.49000   3035.00000   3003.67666      0.00033
    36.50000   3026.00000   3000.18773      0.00033
    36.51000   2977.00000   2996.71749      0.00034
    36.52000   3110.00000   2993.27971      0.00032
    36.53000   3033.00000   2989.88442      0.00033
    36.54000   2959.00000   2986.54136      0.00034
    36.55000   2961.00000   2983.25982      0.00034
    36.56000   3049.00000   2980.04853      0.00033
    36.57000   3011.00000   2976.91563      0.00033
    36.58000   3082.00000   2973.86857      0.00032
    36.59000   2993.00000   2970.91410      0.00033
    36.60000   2998.00000   2968.05834      0.00033
    36.61000   2952.00000   2965.30671      0.00034
    36.62000   2842.00000   2962.66299      0.00035
    36.63000   2963.00000   2960.12821      0.00034
    36.64000   2980.00000   2957.70068      0.00034
    36.65000   2905.00000   2955.37731      0.00034
    36.66000   2944.00000   2953.15372      0.00034
    36.67000   2976.00000   2951.02358      0.00034
    36.68000   2954.00000   2948.98553      0.00034
    36.69000   2960.00000   2947.01935      0.00034
    36.70000   3016.00000   2945.02093      0.00033
    36.71000   2942.00000   2942.99177      0.00034
    36.72000   3012.00000   2940.92821      0.00033
    36.73000   2928.00000   2938.81303      0.00034
    36.74000   2918.00000   2936.64807      0.00034
    36.75000   2882.00000   2934.38522      0.00035
    36.76000   2910.00000   2931.74395      0.00034
    36.77000   3007.00000   2928.69168      0.00033
    36.78000   2991.00000   2924.66139      0.00033
    36.79000   3014.00000   2919.92945      0.00033
    36.80000   2961.00000   2918.50219      0.00034
    36.81000   2795.00000   2917.93989      0.00036
    36.82000   2941.00000   2917.80511      0.00034
    36.83000   2914.00000   2917.79212      0.00034
    36.84000   3031.00000   2917.90034      0.00033
    36.85000   3040.00000   2918.12921      0.00033
    36.86000   2981.00000   2918.47823      0.00034
    36.87000   2974.00000   2918.94694      0.00034
    36.88000   2957.00000   2919.53493      0.00034
    36.89000   2954.00000   2920.24185      0.00034
    36.90000   2918.00000   2921.06740      0.00034
    36.91000   2949.00000   2922.01135      0.00034
    36.92000   3006.00000   2923.07351      0.00033
    36.93000   2890.00000   2924.25376      0.00035
    36.94000   2923.00000   2925.55202      0.00034
    36.95000   2974.00000   2926.96827      0.00034
    36.96000   3084.00000   2928.50252      0.00032
    36.97000   2953.00000   2930.15484      0.00034
    36.98000   2912.00000   2931.92533      0.00034
    36.99000   2961.00000   2933.81412      0.00034
    37.00000   2941.00000   2935.82135      0.00034
    37.01000   2923.00000   2937.94720      0.00034
    37.02000   2982.00000   2940.19184      0.00034
    37.03000   2923.00000   2942.55546      0.00034
    37.04000   2953.00000   2945.03824      0.00034
    37.05000   3028.00000   2947.64033      0.00033
    37.06000   2969.00000   2950.36190      0.00034
    37.07000   2886.00000   2953.20305      0.00035
    37.08000   2934.00000   2956.16389      0.00034
    37.09000   2966.00000   2959.24448      0.00034
    37.10000   3020.00000   2962.44483      0.00033
    37.11000   3020.00000   2965.76494      0.00033
    37.12000   3005.00000   2969.20477      0.00033
    37.13000   3000.00000   2972.76423      0.00033
    37.14000   2929.00000   2976.44325      0.00034
    37.15000   3013.00000   2980.24172      0.00033
    37.16000   3047.00000   2984.15956      0.00033
    37.17000   3029.00000   2988.19674      0.00033
    37.18000   3035.00000   2992.35329      0.00033
    37.19000   3038.00000   2996.62938      0.00033
    37.20000   2945.00000   3001.02532      0.00034
    37.21000   3000.00000   3005.54172      0.00033
    37.22000   3069.00000   3010.17948      0.00033
    37.23000   3020.00000   3014.93998      0.00033
    37.24000   2966.00000   3019.82519      0.00034
    37.25000   3029.00000   3024.83788      0.00033
    37.26000   3083.00000   3029.98184      0.00032
    37.27000   3092.00000   3035.26221      0.00032
    37.28000   2939.00000   3040.68585      0.00034
    37.29000   3100.00000   3046.26192      0.00032
    37.30000   3057.00000   3052.00240      0.00033
    37.31000   3019.00000   3057.92296      0.00033
    37.32000   3068.00000   3064.04384      0.00033
    37.33000   3060.00000   3070.39101      0.00033
    37.34000   3045.00000   3076.99752      0.00033
    37.35000   3206.00000   3083.90478      0.00031
    37.36000   3146.00000   3091.16393      0.00032
    37.37000   3117.00000   3098.83722      0.00032
    37.38000   3076.00000   3106.99908      0.00033
    37.39000   3120.00000   3115.73626      0.00032
    37.40000   3078.00000   3125.15137      0.00032
    37.41000   3067.00000   3135.34289      0.00033
    37.42000   3087.00000   3146.36791      0.00032
    37.43000   3022.00000   3158.37042      0.00033
    37.44000   3067.00000   3171.42360      0.00033
    37.45000   3069.00000   3185.62154      0.00033
    37.46000   3062.00000   3201.00577      0.00033
    37.47000   3123.00000   3217.55524      0.00032
    37.48000   3016.00000   3235.16390      0.00033
    37.49000   3046.00000   3253.61178      0.00033
    37.50000   3047.00000   3272.53540      0.00033
    37.51000   3102.00000   3291.40300      0.00032
    37.52000   3179.00000   3309.50397      0.00031
    37.53000   3052.00000   3325.96630      0.00033
    37.54000   3140.00000   3339.81882      0.00032
    37.55000   3107.00000   3350.11079      0.00032
    37.56000   3199.00000   3356.08348      0.00031
    37.57000   3228.00000   3357.35528      0.00031
    37.58000   3124.00000   3354.04933      0.00032
    37.59000   3182.00000   3346.79337      0.00031
    37.60000   3110.00000   3336.57481      0.00032
    37.61000   3148.00000   3324.51066      0.00032
    37.62000   3190.00000   3311.63065      0.00031
    37.63000   3047.00000   3298.74471      0.00033
    37.64000   3053.00000   3286.40545      0.00033
    37.65000   2991.00000   3274.93434      0.00033
    37.66000   3164.00000   3264.48297      0.00032
    37.67000   3075.00000   3255.08400      0.00033
    37.68000   3059.00000   3246.69462      0.00033
    37.69000   3105.00000   3239.22848      0.00032
    37.70000   3163.00000   3232.57706      0.00032
    37.71000   3032.00000   3226.62419      0.00033
    37.72000   3075.00000   3221.25524      0.00033
    37.73000   3120.00000   3216.36819      0.00032
    37.74000   3112.00000   3211.86182      0.00032
    37.75000   3167.00000   3207.58608      0.00032
    37.76000   3204.00000   3203.47448      0.00031
    37.77000   3067.00000   3199.49219      0.00033
    37.78000   3082.00000   3195.59342      0.00032
    37.79000   3125.00000   3191.74136      0.00032
    37.80000   3073.00000   3187.90945      0.00033
    37.81000   3015.00000   3184.07975      0.00033
    37.82000   3042.00000   3180.24136      0.00033
    37.83000   3049.00000   3176.38896      0.00033
    37.84000   3066.00000   3172.52155      0.00033
    37.85000   3141.00000   3168.64133      0.00032
    37.86000   3139.00000   3164.75288      0.00032
    37.87000   3020.00000   3160.86240      0.00033
    37.88000   3034.00000   3156.97717      0.00033
    37.89000   3031.00000   3153.10512      0.00033
    37.90000   3069.00000   3149.25451      0.00033
    37.91000   3005.00000   3145.43370      0.00033
    37.92000   3060.00000   3141.65093      0.00033
    37.93000   3025.00000   3137.91422      0.00033
    37.94000   2980.00000   3134.23125      0.00034
    37.95000   3121.00000   3130.60931      0.00032
    37.96000   3028.00000   3127.05528      0.00033
    37.97000   3033.00000   3123.57554      0.00033
    37.98000   3116.00000   3120.17603      0.00032
    37.99000   3073.00000   3116.86221      0.00033
    38.00000   3105.00000   3113.63908      0.00032
    38.01000   3067.00000   3110.51120      0.00033
    38.02000   2964.00000   3107.48268      0.00034
    38.03000   3022.00000   3104.55727      0.00033
    38.04000   3081.00000   3101.73830      0.00032
    38.05000   3002.00000   3099.02879      0.00033
    38.06000   2994.00000   3096.43140      0.00033
    38.07000   3134.00000   3093.94851      0.00032
    38.08000   3012.00000   3091.58221      0.00033
    38.09000   3011.00000   3089.33438      0.00033
    38.10000   2988.00000   3087.20661      0.00033
    38.11000   2892.00000   3085.20029      0.00035
    38.12000   2932.00000   3083.31644      0.00034
    38.13000   2894.00000   3081.55561      0.00035
    38.14000   2885.00000   3079.91799      0.00035
    38.15000   2955.00000   3078.40340      0.00034
    38.16000   2969.00000   3077.01118      0.00034
    38.17000   2998.00000   3075.74006      0.00033
    38.18000   2992.00000   3074.58785      0.00033
    38.19000   2974.00000   3073.55175      0.00034
    38.20000   2886.00000   3072.62899      0.00035
    38.21000   2965.00000   3071.81571      0.00034
    38.22000   2964.00000   3071.10061      0.00034
    38.23000   2921.00000   3070.46862      0.00034
    38.24000   2938.00000   3069.98025      0.00034
    38.25000   2944.00000   3069.72972      0.00034
    38.26000   2825.00000   3069.61774      0.00035
    38.27000   2931.00000   3069.63285      0.00034
    38.28000   2893.00000   3069.77540      0.00035
    38.29000   2837.00000   3070.04593      0.00035
    38.30000   2919.00000   3070.44535      0.00034
    38.31000   2885.00000   3070.97521      0.00035
    38.32000   2966.00000   3071.63786      0.00034
    38.33000   2941.00000   3072.43659      0.00034
    38.34000   2865.00000   3073.37568      0.00035
    38.35000   2756.00000   3074.46100      0.00036
    38.36000   2861.00000   3075.70057      0.00035
    38.37000   2829.00000   3077.10391      0.00035
    38.38000   2918.00000   3078.68461      0.00034
    38.39000   2966.00000   3080.46283      0.00034
    38.40000   2873.00000   3082.41877      0.00035
    38.41000   2783.00000   3084.47084      0.00036
    38.42000   2823.00000   3086.61368      0.00035
    38.43000   2817.00000   3088.92225      0.00035
    38.44000   2860.00000   3091.41165      0.00035
    38.45000   2908.00000   3094.08987      0.00034
    38.46000   2857.00000   3096.95865      0.00035
    38.47000   2785.00000   3100.04523      0.00036
    38.48000   2863.00000   3103.37004      0.00035
    38.49000   2847.00000   3106.80167      0.00035
    38.50000   2792.00000   3110.43219      0.00036
    38.51000   2889.00000   3114.27568      0.00035
    38.52000   2882.00000   3118.33760      0.00035
    38.53000   2843.00000   3122.61336      0.00035
    38.54000   2763.00000   3127.11198      0.00036
    38.55000   2879.00000   3131.84166      0.00035
    38.56000   2814.00000   3136.80803      0.00036
    38.57000   2830.00000   3142.01707      0.00035
    38.58000   2874.00000   3147.47449      0.00035
    38.59000   2848.00000   3153.18602      0.00035
    38.60000   2747.00000   3159.15748      0.00036
    38.61000   2857.00000   3165.39516      0.00035
    38.62000   2794.00000   3171.90255      0.00036
    38.63000   2809.00000   3178.67343      0.00036
    38.64000   2844.00000   3185.71817      0.00035
    38.65000   2908.00000   3193.04030      0.00034
    38.66000   2952.00000   3200.64157      0.00034
    38.67000   2911.00000   3208.52278      0.00034
    38.68000   2937.00000   3216.68315      0.00034
    38.69000   3026.00000   3225.11757      0.00033
    38.70000   2841.00000   3233.81994      0.00035
    38.71000   2936.00000   3242.78543      0.00034
    38.72000   3003.00000   3252.00479      0.00033
    38.73000   2932.00000   3261.46571      0.00034
    38.74000   3047.00000   3271.15270      0.00033
    38.75000   2964.00000   3281.04682      0.00034
    38.76000   2956.00000   3291.12539      0.00034
    38.77000   2997.00000   3301.36184      0.00033
    38.78000   3061.00000   3311.72547      0.00033
    38.79000   3127.00000   3322.18147      0.00032
    38.80000   3143.00000   3332.69096      0.00032
    38.81000   3233.00000   3343.21121      0.00031
    38.82000   3195.00000   3353.69597      0.00031
    38.83000   3313.00000   3364.09610      0.00030
    38.84000   3265.00000   3374.36023      0.00031
    38.85000   3232.00000   3384.43578      0.00031
    38.86000   3380.00000   3394.27003      0.00030
    38.87000   3467.00000   3403.81145      0.00029
    38.88000   3437.00000   3413.01107      0.00029
    38.89000   3470.00000   3421.82396      0.00029
    38.90000   3389.00000   3430.21075      0.00030
    38.91000   3416.00000   3438.13882      0.00029
    38.92000   3558.00000   3445.58350      0.00028
    38.93000   3553.00000   3452.52929      0.00028
    38.94000   3488.00000   3458.97080      0.00029
    38.95000   3464.00000   3464.91339      0.00029
    38.96000   3513.00000   3470.37324      0.00028
    38.97000   3559.00000   3475.36840      0.00028
    38.98000   3509.00000   3479.91184      0.00028
    38.99000   3422.00000   3484.05771      0.00029
    39.00000   3382.00000   3487.85631      0.00030
    39.01000   3395.00000   3491.35706      0.00029
    39.02000   3350.00000   3494.59757      0.00030
    39.03000   3317.00000   3497.61114      0.00030
    39.04000   3309.00000   3500.55302      0.00030
    39.05000   3334.00000   3503.71457      0.00030
    39.06000   3329.00000   3506.95674      0.00030
    39.07000   3308.00000   3510.32750      0.00030
    39.08000   3319.00000   3513.88203      0.00030
    39.09000   3203.00000   3517.63925      0.00031
    39.10000   3173.00000   3521.68109      0.00032
    39.11000   3167.00000   3526.06090      0.00032
    39.12000   3112.00000   3530.82479      0.00032
    39.13000   3069.00000   3536.01529      0.00033
    39.14000   3140.00000   3541.67186      0.00032
    39.15000   3168.00000   3547.83063      0.00032
    39.16000   3243.00000   3554.52347      0.00031
    39.17000   3015.00000   3561.77300      0.00033
    39.18000   3155.00000   3569.60127      0.00032
    39.19000   3227.00000   3578.09560      0.00031
    39.20000   3175.00000   3587.33426      0.00031
    39.21000   3144.00000   3597.27624      0.00032
    39.22000   3221.00000   3607.93902      0.00031
    39.23000   3118.00000   3619.34855      0.00032
    39.24000   3069.00000   3631.53067      0.00033
    39.25000   3266.00000   3644.51140      0.00031
    39.26000   3274.00000   3658.31708      0.00031
    39.27000   3196.00000   3672.97457      0.00031
    39.28000   3116.00000   3688.51143      0.00032
    39.29000   3230.00000   3704.95612      0.00031
    39.30000   3322.00000   3722.33809      0.00030
    39.31000   3288.00000   3740.68815      0.00030
    39.32000   3207.00000   3760.03919      0.00031
    39.33000   3346.00000   3780.42306      0.00030
    39.34000   3302.00000   3801.85874      0.00030
    39.35000   3303.00000   3824.38032      0.00030
    39.36000   3329.00000   3848.02460      0.00030
    39.37000   3351.00000   3872.82404      0.00030
    39.38000   3466.00000   3898.80993      0.00029
    39.39000   3425.00000   3926.01250      0.00029
    39.40000   3437.00000   3954.46038      0.00029
    39.41000   3466.00000   3984.17990      0.00029
    39.42000   3648.00000   4015.19432      0.00027
    39.43000   3634.00000   4047.52308      0.00028
    39.44000   3574.00000   4081.18125      0.00028
    39.45000   3695.00000   4116.17734      0.00027
    39.46000   3847.00000   4152.51360      0.00026
    39.47000   3757.00000   4190.18461      0.00027
    39.48000   3963.00000   4229.17604      0.00025
    39.49000   3920.00000   4269.46386      0.00026
    39.50000   3938.00000   4311.01370      0.00025
    39.51000   4085.00000   4353.78165      0.00024
    39.52000   4020.00000   4397.71065      0.00025
    39.53000   4135.00000   4442.67202      0.00024
    39.54000   4134.00000   4488.44215      0.00024
    39.55000   4351.00000   4534.87989      0.00023
    39.56000   4443.00000   4581.88624      0.00023
    39.57000   4566.00000   4629.26992      0.00022
    39.58000   4654.00000   4676.80094      0.00021
    39.59000   4583.00000   4724.20980      0.00022
    39.60000   4692.00000   4771.20495      0.00021
    39.61000   4884.00000   4817.46234      0.00020
    39.62000   4765.00000   4862.62825      0.00021
    39.63000   4823.00000   4906.31573      0.00021
    39.64000   4881.00000   4948.07719      0.00020
    39.65000   5001.00000   4987.49381      0.00020
    39.66000   5127.00000   5024.16026      0.00020
    39.67000   5366.00000   5057.67384      0.00019
    39.68000   5232.00000   5087.66467      0.00019
    39.69000   5417.00000   5113.81759      0.00018
    39.70000   5497.00000   5135.89246      0.00018
    39.71000   5503.00000   5153.74206      0.00018
    39.72000   5728.00000   5167.32661      0.00017
    39.73000   5744.00000   5176.72319      0.00017
    39.74000   5726.00000   5182.12162      0.00017
    39.75000   5890.00000   5183.80950      0.00017
    39.76000   6079.00000   5182.12795      0.00016
    39.77000   6121.00000   5177.58493      0.00016
    39.78000   6091.00000   5171.02311      0.00016
    39.79000   6074.00000   5162.69682      0.00016
    39.80000   6169.00000   5153.10423      0.00016
    39.81000   6140.00000   5142.74493      0.00016
    39.82000   6170.00000   5132.08341      0.00016
    39.83000   6242.00000   5121.53986      0.00016
    39.84000   6191.00000   5111.48517      0.00016
    39.85000   6258.00000   5102.23928      0.00016
    39.86000   6166.00000   5094.07235      0.00016
    39.87000   6169.00000   5087.20780      0.00016
    39.88000   6099.00000   5081.82605      0.00016
    39.89000   6237.00000   5078.06626      0.00016
    39.90000   6119.00000   5076.03352      0.00016
    39.91000   6107.00000   5075.82501      0.00016
    39.92000   6001.00000   5077.50757      0.00017
    39.93000   6070.00000   5081.08243      0.00016
    39.94000   5958.00000   5086.55156      0.00017
    39.95000   5987.00000   5093.90288      0.00017
    39.96000   5881.00000   5103.10705      0.00017
    39.97000   5843.00000   5114.11695      0.00017
    39.98000   5820.00000   5126.87646      0.00017
    39.99000   5933.00000   5141.31876      0.00017
    40.00000   5740.00000   5157.36570      0.00017
    40.01000   5792.00000   5174.92993      0.00017
    40.02000   5726.00000   5193.91670      0.00017
    40.03000   5778.00000   5214.22607      0.00017
    40.04000   5724.00000   5235.75638      0.00017
    40.05000   5729.00000   5258.37105      0.00017
    40.06000   5731.00000   5281.84559      0.00017
    40.07000   5643.00000   5306.10619      0.00018
    40.08000   5588.00000   5331.02022      0.00018
    40.09000   5533.00000   5356.43634      0.00018
    40.10000   5435.00000   5382.19622      0.00018
    40.11000   5501.00000   5408.14622      0.00018
    40.12000   5638.00000   5434.12690      0.00018
    40.13000   5564.00000   5459.97681      0.00018
    40.14000   5394.00000   5485.53415      0.00019
    40.15000   5533.00000   5510.63819      0.00018
    40.16000   5659.00000   5535.13060      0.00018
    40.17000   5538.00000   5558.85685      0.00018
    40.18000   5576.00000   5581.66766      0.00018
    40.19000   5479.00000   5603.42031      0.00018
    40.20000   5524.00000   5623.97997      0.00018
    40.21000   5515.00000   5643.22084      0.00018
    40.22000   5541.00000   5661.02715      0.00018
    40.23000   5496.00000   5677.29401      0.00018
    40.24000   5592.00000   5691.92788      0.00018
    40.25000   5561.00000   5704.84700      0.00018
    40.26000   5576.00000   5715.98133      0.00018
    40.27000   5544.00000   5725.27242      0.00018
    40.28000   5575.00000   5732.67298      0.00018
    40.29000   5548.00000   5738.14654      0.00018
    40.30000   5635.00000   5741.66716      0.00018
    40.31000   5601.00000   5743.21959      0.00018
    40.32000   5756.00000   5742.79307      0.00017
    40.33000   5671.00000   5740.36968      0.00018
    40.34000   5527.00000   5735.95921      0.00018
    40.35000   5607.00000   5729.57354      0.00018
    40.36000   5528.00000   5721.22825      0.00018
    40.37000   5606.00000   5710.94307      0.00018
    40.38000   5613.00000   5698.73871      0.00018
    40.39000   5653.00000   5684.65549      0.00018
    40.40000   5590.00000   5668.73899      0.00018
    40.41000   5590.00000   5651.04541      0.00018
    40.42000   5508.00000   5631.64431      0.00018
    40.43000   5578.00000   5610.62076      0.00018
    40.44000   5715.00000   5588.07769      0.00017
    40.45000   5617.00000   5564.13827      0.00018
    40.46000   5628.00000   5538.94826      0.00018
    40.47000   5628.00000   5512.67798      0.00018
    40.48000   5527.00000   5485.52453      0.00018
    40.49000   5482.00000   5457.71375      0.00018
    40.50000   5416.00000   5429.50370      0.00018
    40.51000   5477.00000   5401.17339      0.00018
    40.52000   5408.00000   5372.98024      0.00018
    40.53000   5329.00000   5345.29741      0.00019
    40.54000   5240.00000   5318.49882      0.00019
    40.55000   5265.00000   5292.97958      0.00019
    40.56000   5195.00000   5269.15714      0.00019
    40.57000   5119.00000   5247.46473      0.00020
    40.58000   5218.00000   5228.34135      0.00019
    40.59000   5095.00000   5212.21717      0.00020
    40.60000   5075.00000   5199.49287      0.00020
    40.61000   5033.00000   5190.51078      0.00020
    40.62000   5060.00000   5185.51570      0.00020
    40.63000   4960.00000   5184.60328      0.00020
    40.64000   5007.00000   5187.65539      0.00020
    40.65000   5031.00000   5194.26439      0.00020
    40.66000   5043.00000   5203.65344      0.00020
    40.67000   4981.00000   5214.60743      0.00020
    40.68000   4813.00000   5225.44058      0.00021
    40.69000   4886.00000   5234.03925      0.00020
    40.70000   4780.00000   5238.02612      0.00021
    40.71000   4926.00000   5235.07031      0.00020
    40.72000   4857.00000   5223.32268      0.00021
    40.73000   4808.00000   5201.94189      0.00021
    40.74000   4836.00000   5171.29143      0.00021
    40.75000   4802.00000   5132.95915      0.00021
    40.76000   4713.00000   5089.35653      0.00021
    40.77000   4604.00000   5043.14461      0.00022
    40.78000   4709.00000   4996.72258      0.00021
    40.79000   4672.00000   4951.93222      0.00021
    40.80000   4572.00000   4909.98941      0.00022
    40.81000   4528.00000   4871.56262      0.00022
    40.82000   4538.00000   4836.90746      0.00022
    40.83000   4543.00000   4805.99766      0.00022
    40.84000   4518.00000   4778.61143      0.00022
    40.85000   4665.00000   4754.38003      0.00021
    40.86000   4620.00000   4732.95063      0.00022
    40.87000   4491.00000   4713.92033      0.00022
    40.88000   4510.00000   4696.88103      0.00022
    40.89000   4467.00000   4681.44074      0.00022
    40.90000   4545.00000   4667.23521      0.00022
    40.91000   4367.00000   4653.93560      0.00023
    40.92000   4371.00000   4641.25274      0.00023
    40.93000   4516.00000   4628.93971      0.00022
    40.94000   4338.00000   4616.79178      0.00023
    40.95000   4389.00000   4604.64528      0.00023
    40.96000   4314.00000   4592.37275      0.00023
    40.97000   4362.00000   4579.87048      0.00023
    40.98000   4338.00000   4567.07643      0.00023
    40.99000   4280.00000   4553.96213      0.00023
    41.00000   4284.00000   4540.51873      0.00023
    41.01000   4241.00000   4526.75849      0.00024
    41.02000   4258.00000   4512.71273      0.00023
    41.03000   4151.00000   4498.43181      0.00024
    41.04000   4214.00000   4483.97511      0.00024
    41.05000   4190.00000   4469.34759      0.00024
    41.06000   4138.00000   4454.55298      0.00024
    41.07000   4232.00000   4439.72551      0.00024
    41.08000   4074.00000   4424.94226      0.00025
    41.09000   4121.00000   4410.27437      0.00024
    41.10000   4085.00000   4395.79808      0.00024
    41.11000   4108.00000   4381.56522      0.00024
    41.12000   4103.00000   4367.52851      0.00024
    41.13000   3972.00000   4353.80036      0.00025
    41.14000   4088.00000   4340.43172      0.00024
    41.15000   4110.00000   4327.45821      0.00024
    41.16000   4098.00000   4314.85898      0.00024
    41.17000   4061.00000   4302.54224      0.00025
    41.18000   4075.00000   4290.57419      0.00025
    41.19000   3966.00000   4278.88111      0.00025
    41.20000   3970.00000   4267.49972      0.00025
    41.21000   4053.00000   4256.99023      0.00025
    41.22000   3944.00000   4246.89926      0.00025
    41.23000   3886.00000   4237.19473      0.00026
    41.24000   3940.00000   4227.79506      0.00025
    41.25000   3857.00000   4218.65267      0.00026
    41.26000   3863.00000   4209.71395      0.00026
    41.27000   3897.00000   4200.92002      0.00026
    41.28000   3888.00000   4192.20772      0.00026
    41.29000   3881.00000   4183.51068      0.00026
    41.30000   3803.00000   4174.76060      0.00026
    41.31000   3953.00000   4165.88879      0.00025
    41.32000   3829.00000   4156.82776      0.00026
    41.33000   3920.00000   4147.51289      0.00026
    41.34000   3838.00000   4137.88436      0.00026
    41.35000   3893.00000   4127.88922      0.00026
    41.36000   3861.00000   4117.48426      0.00026
    41.37000   3790.00000   4106.63677      0.00026
    41.38000   3776.00000   4095.31513      0.00026
    41.39000   3830.00000   4083.49712      0.00026
    41.40000   3785.00000   4071.20407      0.00026
    41.41000   3752.00000   4058.47130      0.00027
    41.42000   3768.00000   4045.31464      0.00027
    41.43000   3676.00000   4031.60055      0.00027
    41.44000   3729.00000   4017.44630      0.00027
    41.45000   3753.00000   4002.93364      0.00027
    41.46000   3659.00000   3988.11886      0.00027
    41.47000   3704.00000   3973.06012      0.00027
    41.48000   3785.00000   3957.81820      0.00026
    41.49000   3786.00000   3942.45502      0.00026
    41.50000   3722.00000   3927.03209      0.00027
    41.51000   3738.00000   3911.60904      0.00027
    41.52000   3740.00000   3896.24264      0.00027
    41.53000   3682.00000   3880.98586      0.00027
    41.54000   3655.00000   3865.88728      0.00027
    41.55000   3629.00000   3850.99069      0.00028
    41.56000   3671.00000   3836.33483      0.00027
    41.57000   3683.00000   3821.95339      0.00027
    41.58000   3739.00000   3807.87506      0.00027
    41.59000   3711.00000   3794.12369      0.00027
    41.60000   3642.00000   3780.71861      0.00027
    41.61000   3677.00000   3767.67487      0.00027
    41.62000   3679.00000   3755.00366      0.00027
    41.63000   3585.00000   3742.71272      0.00028
    41.64000   3711.00000   3730.80684      0.00027
    41.65000   3461.00000   3719.28824      0.00029
    41.66000   3691.00000   3708.15712      0.00027
    41.67000   3735.00000   3697.41234      0.00027
    41.68000   3638.00000   3687.05272      0.00027
    41.69000   3622.00000   3677.07488      0.00028
    41.70000   3635.00000   3667.45472      0.00028
    41.71000   3578.00000   3658.16497      0.00028
    41.72000   3619.00000   3649.21506      0.00028
    41.73000   3446.00000   3640.59639      0.00029
    41.74000   3636.00000   3632.29730      0.00028
    41.75000   3600.00000   3624.30564      0.00028
    41.76000   3567.00000   3616.60897      0.00028
    41.77000   3647.00000   3609.19469      0.00027
    41.78000   3603.00000   3602.05014      0.00028
    41.79000   3633.00000   3595.16270      0.00028
    41.80000   3545.00000   3588.52002      0.00028
    41.81000   3451.00000   3582.11001      0.00029
    41.82000   3612.00000   3575.92127      0.00028
    41.83000   3606.00000   3569.94294      0.00028
    41.84000   3464.00000   3564.15865      0.00029
    41.85000   3528.00000   3558.54867      0.00028
    41.86000   3539.00000   3553.10906      0.00028
    41.87000   3494.00000   3547.83047      0.00029
    41.88000   3621.00000   3542.70277      0.00028
    41.89000   3555.00000   3537.71624      0.00028
    41.90000   3570.00000   3532.86167      0.00028
    41.91000   3455.00000   3528.13038      0.00029
    41.92000   3535.00000   3523.51426      0.00028
    41.93000   3498.00000   3519.00574      0.00029
    41.94000   3528.00000   3514.59784      0.00028
    41.95000   3538.00000   3510.28413      0.00028
    41.96000   3564.00000   3506.05885      0.00028
    41.97000   3502.00000   3501.91700      0.00029
    41.98000   3476.00000   3497.85445      0.00029
    41.99000   3435.00000   3493.86816      0.00029
    42.00000   3453.00000   3489.95660      0.00029
    42.01000   3493.00000   3486.12119      0.00029
    42.02000   3436.00000   3482.36193      0.00029
    42.03000   3570.00000   3478.65659      0.00028
    42.04000   3537.00000   3474.99640      0.00028
    42.05000   3456.00000   3471.39443      0.00029
    42.06000   3480.00000   3467.85188      0.00029
    42.07000   3373.00000   3464.36839      0.00030
    42.08000   3476.00000   3460.94395      0.00029
    42.09000   3456.00000   3457.57894      0.00029
    42.10000   3578.00000   3454.27418      0.00028
    42.11000   3577.00000   3451.03098      0.00028
    42.12000   3504.00000   3447.85119      0.00029
    42.13000   3479.00000   3444.73749      0.00029
    42.14000   3450.00000   3441.69408      0.00029
    42.15000   3444.00000   3438.72546      0.00029
    42.16000   3401.00000   3435.82336      0.00029
    42.17000   3436.00000   3432.97197      0.00029
    42.18000   3400.00000   3430.18840      0.00029
    42.19000   3500.00000   3427.47620      0.00029
    42.20000   3480.00000   3424.83687      0.00029
    42.21000   3456.00000   3422.27200      0.00029
    42.22000   3452.00000   3419.78351      0.00029
    42.23000   3384.00000   3417.37394      0.00030
    42.24000   3322.00000   3415.04770      0.00030
    42.25000   3372.00000   3412.80734      0.00030
    42.26000   3515.00000   3410.63387      0.00028
    42.27000   3392.00000   3408.51652      0.00029
    42.28000   3491.00000   3406.46678      0.00029
    42.29000   3439.00000   3404.48410      0.00029
    42.30000   3410.00000   3402.56893      0.00029
    42.31000   3355.00000   3400.71940      0.00030
    42.32000   3413.00000   3398.93315      0.00029
    42.33000   3475.00000   3397.20767      0.00029
    42.34000   3443.00000   3395.54042      0.00029
    42.35000   3402.00000   3393.92896      0.00029
    42.36000   3559.00000   3392.37103      0.00028
    42.37000   3454.00000   3390.86469      0.00029
    42.38000   3553.00000   3389.40847      0.00028
    42.39000   3445.00000   3388.00148      0.00029
    42.40000   3381.00000   3386.64355      0.00030
    42.41000   3582.00000   3385.33530      0.00028
    42.42000   3434.00000   3384.07819      0.00029
    42.43000   3383.00000   3382.87460      0.00030
    42.44000   3445.00000   3381.72788      0.00029
    42.45000   3525.00000   3380.64241      0.00028
    42.46000   3475.00000   3379.62353      0.00029
    42.47000   3488.00000   3378.67751      0.00029
    42.48000   3539.00000   3377.81143      0.00028
    42.49000   3538.00000   3377.03299      0.00028
    42.50000   3448.00000   3376.35048      0.00029
    42.51000   3505.00000   3375.77294      0.00029
    42.52000   3447.00000   3375.31015      0.00029
    42.53000   3570.00000   3374.97232      0.00028
    42.54000   3563.00000   3374.76902      0.00028
    42.55000   3532.00000   3374.70621      0.00028
    42.56000   3591.00000   3374.78004      0.00028
    42.57000   3476.00000   3375.01174      0.00029
    42.58000   3444.00000   3375.51890      0.00029
    42.59000   3546.00000   3376.23883      0.00028
    42.60000   3558.00000   3377.17927      0.00028
    42.61000   3555.00000   3378.34440      0.00028
    42.62000   3569.00000   3379.74592      0.00028
    42.63000   3534.00000   3381.39558      0.00028
    42.64000   3656.00000   3383.30522      0.00027
    42.65000   3481.00000   3385.48685      0.00029
    42.66000   3565.00000   3387.95270      0.00028
    42.67000   3710.00000   3390.71531      0.00027
    42.68000   3579.00000   3393.78768      0.00028
    42.69000   3579.00000   3397.18334      0.00028
    42.70000   3520.00000   3400.91651      0.00028
    42.71000   3557.00000   3405.00229      0.00028
    42.72000   3695.00000   3409.45703      0.00027
    42.73000   3596.00000   3414.29711      0.00028
    42.74000   3650.00000   3419.53530      0.00027
    42.75000   3689.00000   3425.19302      0.00027
    42.76000   3720.00000   3431.29080      0.00027
    42.77000   3725.00000   3437.84995      0.00027
    42.78000   3834.00000   3444.89315      0.00026
    42.79000   3759.00000   3452.44460      0.00027
    42.80000   3698.00000   3460.53004      0.00027
    42.81000   3652.00000   3469.17693      0.00027
    42.82000   3604.00000   3478.41451      0.00028
    42.83000   3661.00000   3488.27392      0.00027
    42.84000   3714.00000   3498.78844      0.00027
    42.85000   3844.00000   3509.99469      0.00026
    42.86000   3805.00000   3521.92723      0.00026
    42.87000   3802.00000   3534.60170      0.00026
    42.88000   3727.00000   3548.06159      0.00027
    42.89000   3860.00000   3562.34443      0.00026
    42.90000   3699.00000   3577.48257      0.00027
    42.91000   3871.00000   3593.50468      0.00026
    42.92000   3837.00000   3610.43410      0.00026
    42.93000   3788.00000   3628.28621      0.00026
    42.94000   3817.00000   3647.06514      0.00026
    42.95000   3851.00000   3666.75964      0.00026
    42.96000   3977.00000   3687.33809      0.00025
    42.97000   3913.00000   3708.74248      0.00026
    42.98000   3976.00000   3730.88164      0.00025
    42.99000   3959.00000   3753.62430      0.00025
    43.00000   3857.00000   3776.79258      0.00026
    43.01000   4040.00000   3800.15660      0.00025
    43.02000   3967.00000   3823.43144      0.00025
    43.03000   3886.00000   3846.27826      0.00026
    43.04000   4139.00000   3868.31199      0.00024
    43.05000   4071.00000   3889.11459      0.00025
    43.06000   3992.00000   3908.24606      0.00025
    43.07000   4032.00000   3925.29843      0.00025
    43.08000   4086.00000   3940.02445      0.00024
    43.09000   4084.00000   3952.13139      0.00024
    43.10000   3993.00000   3961.40061      0.00025
    43.11000   4082.00000   3967.77063      0.00024
    43.12000   4219.00000   3971.31910      0.00024
    43.13000   4198.00000   3972.24038      0.00024
    43.14000   4238.00000   3970.82269      0.00024
    43.15000   4118.00000   3967.41737      0.00024
    43.16000   4186.00000   3962.40587      0.00024
    43.17000   4249.00000   3956.16952      0.00024
    43.18000   4203.00000   3949.06418      0.00024
    43.19000   4134.00000   3941.40056      0.00024
    43.20000   4234.00000   3933.42338      0.00024
    43.21000   4149.00000   3925.33322      0.00024
    43.22000   4143.00000   3917.42315      0.00024
    43.23000   4135.00000   3909.87863      0.00024
    43.24000   4261.00000   3902.66261      0.00023
    43.25000   4252.00000   3895.80894      0.00024
    43.26000   4296.00000   3889.34611      0.00023
    43.27000   4291.00000   3883.28591      0.00023
    43.28000   4292.00000   3877.62863      0.00023
    43.29000   4247.00000   3872.36706      0.00024
    43.30000   4259.00000   3867.48969      0.00023
    43.31000   4300.00000   3862.98326      0.00023
    43.32000   4291.00000   3858.83509      0.00023
    43.33000   4325.00000   3855.02907      0.00023
    43.34000   4349.00000   3851.53670      0.00023
    43.35000   4392.00000   3848.35391      0.00023
    43.36000   4418.00000   3845.47145      0.00023
    43.37000   4335.00000   3842.87907      0.00023
    43.38000   4397.00000   3840.56223      0.00023
    43.39000   4412.00000   3838.51185      0.00023
    43.40000   4369.00000   3836.72245      0.00023
    43.41000   4237.00000   3835.18715      0.00024
    43.42000   4286.00000   3833.89907      0.00023
    43.43000   4406.00000   3832.85082      0.00023
    43.44000   4316.00000   3832.03096      0.00023
    43.45000   4419.00000   3831.43729      0.00023
    43.46000   4520.00000   3831.10363      0.00022
    43.47000   4497.00000   3830.99183      0.00022
    43.48000   4426.00000   3831.09679      0.00023
    43.49000   4517.00000   3831.40875      0.00022
    43.50000   4488.00000   3831.92008      0.00022
    43.51000   4402.00000   3832.62263      0.00023
    43.52000   4557.00000   3833.50768      0.00022
    43.53000   4454.00000   3834.56595      0.00022
    43.54000   4444.00000   3835.78761      0.00023
    43.55000   4489.00000   3837.16232      0.00022
    43.56000   4361.00000   3838.67968      0.00023
    43.57000   4552.00000   3840.33203      0.00022
    43.58000   4466.00000   3842.11774      0.00022
    43.59000   4410.00000   3844.04159      0.00023
    43.60000   4501.00000   3846.11943      0.00022
    43.61000   4497.00000   3848.38826      0.00022
    43.62000   4319.00000   3850.91848      0.00023
    43.63000   4400.00000   3853.83405      0.00023
    43.64000   4353.00000   3856.91637      0.00023
    43.65000   4380.00000   3859.25317      0.00023
    43.66000   4339.00000   3861.51988      0.00023
    43.67000   4351.00000   3863.79009      0.00023
    43.68000   4327.00000   3866.05041      0.00023
    43.69000   4240.00000   3868.28883      0.00024
    43.70000   4235.00000   3870.49368      0.00024
    43.71000   4217.00000   3872.65360      0.00024
    43.72000   4310.00000   3874.75785      0.00023
    43.73000   4296.00000   3876.79664      0.00023
    43.74000   4195.00000   3878.76204      0.00024
    43.75000   4285.00000   3880.64890      0.00023
    43.76000   4315.00000   3882.45513      0.00023
    43.77000   4154.00000   3884.18312      0.00024
    43.78000   4141.00000   3885.84271      0.00024
    43.79000   4196.00000   3887.45178      0.00024
    43.80000   4102.00000   3889.05906      0.00024
    43.81000   4076.00000   3890.65775      0.00025
    43.82000   4241.00000   3891.91563      0.00024
    43.83000   4251.00000   3892.94740      0.00024
    43.84000   4127.00000   3893.85661      0.00024
    43.85000   4229.00000   3894.65429      0.00024
    43.86000   4193.00000   3895.34445      0.00024
    43.87000   4141.00000   3895.93242      0.00024
    43.88000   4079.00000   3896.42487      0.00025
    43.89000   4017.00000   3896.82980      0.00025
    43.90000   4085.00000   3897.15656      0.00024
    43.91000   4110.00000   3897.41582      0.00024
    43.92000   3999.00000   3897.61960      0.00025
    43.93000   4010.00000   3897.78124      0.00025
    43.94000   4115.00000   3897.91546      0.00024
    43.95000   4081.00000   3898.03848      0.00025
    43.96000   4089.00000   3898.16729      0.00024
    43.97000   4044.00000   3898.31679      0.00025
    43.98000   3978.00000   3898.50619      0.00025
    43.99000   4099.00000   3898.75709      0.00024
    44.00000   4052.00000   3899.09086      0.00025
    44.01000   4117.00000   3899.52967      0.00024
    44.02000   4019.00000   3900.09669      0.00025
    44.03000   4041.00000   3900.81602      0.00025
    44.04000   4081.00000   3901.71266      0.00025
    44.05000   4011.00000   3902.81252      0.00025
    44.06000   4054.00000   3904.14237      0.00025
    44.07000   4045.00000   3905.72982      0.00025
    44.08000   4011.00000   3907.60335      0.00025
    44.09000   4016.00000   3909.79225      0.00025
    44.10000   4027.00000   3912.32668      0.00025
    44.11000   3978.00000   3915.23760      0.00025
    44.12000   4093.00000   3918.55686      0.00024
    44.13000   4102.00000   3922.31716      0.00024
    44.14000   4102.00000   3926.55211      0.00024
    44.15000   4207.00000   3931.29620      0.00024
    44.16000   4146.00000   3936.58491      0.00024
    44.17000   4216.00000   3942.45467      0.00024
    44.18000   4123.00000   3948.94295      0.00024
    44.19000   4034.00000   3956.08830      0.00025
    44.20000   4122.00000   3963.93037      0.00024
    44.21000   4136.00000   3972.50998      0.00024
    44.22000   4075.00000   3981.86918      0.00025
    44.23000   4151.00000   3992.05129      0.00024
    44.24000   4233.00000   4003.10097      0.00024
    44.25000   4229.00000   4015.06429      0.00024
    44.26000   4233.00000   4027.98914      0.00024
    44.27000   4284.00000   4041.92573      0.00023
    44.28000   4244.00000   4056.92690      0.00024
    44.29000   4191.00000   4073.04885      0.00024
    44.30000   4378.00000   4090.35267      0.00023
    44.31000   4304.00000   4108.90873      0.00023
    44.32000   4411.00000   4128.78340      0.00023
    44.33000   4357.00000   4149.96729      0.00023
    44.34000   4439.00000   4172.48049      0.00023
    44.35000   4376.00000   4196.44310      0.00023
    44.36000   4501.00000   4221.92502      0.00022
    44.37000   4381.00000   4248.98950      0.00023
    44.38000   4389.00000   4277.70058      0.00023
    44.39000   4538.00000   4308.12268      0.00022
    44.40000   4535.00000   4340.32023      0.00022
    44.41000   4616.00000   4374.35714      0.00022
    44.42000   4491.00000   4410.29619      0.00022
    44.43000   4566.00000   4448.19835      0.00022
    44.44000   4566.00000   4488.12207      0.00022
    44.45000   4627.00000   4530.12263      0.00022
    44.46000   4740.00000   4574.24927      0.00021
    44.47000   4711.00000   4620.53954      0.00021
    44.48000   4607.00000   4669.03094      0.00022
    44.49000   4724.00000   4719.74549      0.00021
    44.50000   4701.00000   4772.69311      0.00021
    44.51000   4653.00000   4827.87395      0.00021
    44.52000   4833.00000   4885.26158      0.00021
    44.53000   4720.00000   4944.78915      0.00021
    44.54000   4746.00000   5006.40167      0.00021
    44.55000   4844.00000   5070.00106      0.00021
    44.56000   4849.00000   5135.44195      0.00021
    44.57000   4921.00000   5202.55690      0.00020
    44.58000   4971.00000   5271.13632      0.00020
    44.59000   4845.00000   5340.92211      0.00021
    44.60000   4780.00000   5411.61051      0.00021
    44.61000   4800.00000   5482.84587      0.00021
    44.62000   4863.00000   5554.21641      0.00021
    44.63000   4885.00000   5625.24338      0.00020
    44.64000   5016.00000   5695.39469      0.00020
    44.65000   5017.00000   5764.22777      0.00020
    44.66000   4991.00000   5831.27337      0.00020
    44.67000   4909.00000   5895.72984      0.00020
    44.68000   5015.00000   5956.89677      0.00020
    44.69000   4919.00000   6014.10495      0.00020
    44.70000   5042.00000   6066.79042      0.00020
    44.71000   5027.00000   6114.20237      0.00020
    44.72000   4932.00000   6155.71238      0.00020
    44.73000   4942.00000   6190.73561      0.00020
    44.74000   4945.00000   6218.76560      0.00020
    44.75000   4957.00000   6239.38338      0.00020
    44.76000   4975.00000   6252.27221      0.00020
    44.77000   4964.00000   6257.22908      0.00020
    44.78000   4930.00000   6254.17222      0.00020
    44.79000   5003.00000   6243.14414      0.00020
    44.80000   4971.00000   6224.31063      0.00020
    44.81000   5046.00000   6197.95570      0.00020
    44.82000   5007.00000   6164.47024      0.00020
    44.83000   4891.00000   6124.33514      0.00020
    44.84000   4886.00000   6078.08801      0.00020
    44.85000   5026.00000   6026.37539      0.00020
    44.86000   4932.00000   5970.06524      0.00020
    44.87000   4951.00000   5909.66677      0.00020
    44.88000   4849.00000   5845.89540      0.00021
    44.89000   4874.00000   5779.42272      0.00021
    44.90000   4985.00000   5710.90931      0.00020
    44.91000   4872.00000   5640.98132      0.00021
    44.92000   4751.00000   5570.22221      0.00021
    44.93000   4790.00000   5499.16669      0.00021
    44.94000   4806.00000   5428.29700      0.00021
    44.95000   4734.00000   5358.04127      0.00021
    44.96000   4742.00000   5288.77344      0.00021
    44.97000   4790.00000   5220.81443      0.00021
    44.98000   4613.00000   5154.43411      0.00022
    44.99000   4696.00000   5089.85422      0.00021
    45.00000   4677.00000   5027.25247      0.00021
    45.01000   4748.00000   4966.76507      0.00021
    45.02000   4764.00000   4908.48085      0.00021
    45.03000   4671.00000   4852.47625      0.00021
    45.04000   4642.00000   4798.89895      0.00022
    45.05000   4704.00000   4747.70421      0.00021
    45.06000   4584.00000   4698.87379      0.00022
    45.07000   4700.00000   4652.37214      0.00021
    45.08000   4573.00000   4608.15619      0.00022
    45.09000   4575.00000   4566.16897      0.00022
    45.10000   4418.00000   4526.34317      0.00023
    45.11000   4590.00000   4488.60547      0.00022
    45.12000   4462.00000   4452.88340      0.00022
    45.13000   4458.00000   4419.10210      0.00022
    45.14000   4564.00000   4387.06510      0.00022
    45.15000   4473.00000   4356.46404      0.00022
    45.16000   4553.00000   4327.34709      0.00022
    45.17000   4505.00000   4299.61438      0.00022
    45.18000   4401.00000   4273.14699      0.00023
    45.19000   4516.00000   4247.82999      0.00022
    45.20000   4425.00000   4223.54903      0.00023
    45.21000   4449.00000   4200.18346      0.00022
    45.22000   4364.00000   4177.64295      0.00023
    45.23000   4344.00000   4155.83938      0.00023
    45.24000   4437.00000   4134.69287      0.00023
    45.25000   4350.00000   4114.13413      0.00023
    45.26000   4430.00000   4094.10458      0.00023
    45.27000   4309.00000   4074.55609      0.00023
    45.28000   4399.00000   4055.45038      0.00023
    45.29000   4380.00000   4036.75806      0.00023
    45.30000   4347.00000   4018.45734      0.00023
    45.31000   4384.00000   4000.53280      0.00023
    45.32000   4259.00000   3982.97427      0.00023
    45.33000   4300.00000   3965.77311      0.00023
    45.34000   4214.00000   3948.91394      0.00024
    45.35000   4234.00000   3932.39408      0.00024
    45.36000   4295.00000   3916.20625      0.00023
    45.37000   4295.00000   3900.34026      0.00023
    45.38000   4379.00000   3884.78340      0.00023
    45.39000   4236.00000   3869.52020      0.00024
    45.40000   4125.00000   3854.53243      0.00024
    45.41000   4121.00000   3839.79936      0.00024
    45.42000   4307.00000   3825.29810      0.00023
    45.43000   4125.00000   3811.00367      0.00024
    45.44000   4182.00000   3796.89085      0.00024
    45.45000   4145.00000   3782.93490      0.00024
    45.46000   4149.00000   3769.11082      0.00024
    45.47000   4123.00000   3755.39681      0.00024
    45.48000   4091.00000   3741.77383      0.00024
    45.49000   4066.00000   3728.22615      0.00025
    45.50000   4075.00000   3714.74242      0.00025
    45.51000   4009.00000   3701.31624      0.00025
    45.52000   4035.00000   3687.94668      0.00025
    45.53000   4084.00000   3674.63896      0.00024
    45.54000   3919.00000   3661.40516      0.00026
    45.55000   3934.00000   3648.25770      0.00025
    45.56000   4017.00000   3635.19798      0.00025
    45.57000   3938.00000   3622.25964      0.00025
    45.58000   3943.00000   3609.47103      0.00025
    45.59000   4097.00000   3596.86083      0.00024
    45.60000   4094.00000   3584.45910      0.00024
    45.61000   4003.00000   3572.29596      0.00025
    45.62000   4007.00000   3560.40013      0.00025
    45.63000   3872.00000   3548.79728      0.00026
    45.64000   3856.00000   3537.50820      0.00026
    45.65000   3921.00000   3526.54696      0.00026
    45.66000   3992.00000   3515.91901      0.00025
    45.67000   3934.00000   3505.61974      0.00025
    45.68000   3904.00000   3495.63344      0.00026
    45.69000   3912.00000   3485.93342      0.00026
    45.70000   3909.00000   3476.48334      0.00026
    45.71000   3949.00000   3467.24033      0.00025
    45.72000   3970.00000   3458.15964      0.00025
    45.73000   3819.00000   3449.20065      0.00026
    45.74000   3830.00000   3440.33327      0.00026
    45.75000   3898.00000   3431.54355      0.00026
    45.76000   3962.00000   3422.83710      0.00025
    45.77000   3992.00000   3414.23962      0.00025
    45.78000   3842.00000   3405.79415      0.00026
    45.79000   3769.00000   3397.55567      0.00027
    45.80000   3836.00000   3389.58461      0.00026
    45.81000   3853.00000   3381.94027      0.00026
    45.82000   3792.00000   3374.67564      0.00026
    45.83000   3805.00000   3367.83402      0.00026
    45.84000   3889.00000   3361.44811      0.00026
    45.85000   3873.00000   3355.53976      0.00026
    45.86000   3875.00000   3350.11950      0.00026
    45.87000   3874.00000   3345.18939      0.00026
    45.88000   3866.00000   3340.74311      0.00026
    45.89000   3867.00000   3336.77206      0.00026
    45.90000   3952.00000   3333.26383      0.00025
    45.91000   3985.00000   3330.20232      0.00025
    45.92000   3914.00000   3327.56523      0.00026
    45.93000   3928.00000   3325.33674      0.00025
    45.94000   3938.00000   3323.49970      0.00025
    45.95000   3918.00000   3322.03753      0.00026
    45.96000   3953.00000   3320.93418      0.00025
    45.97000   4004.00000   3320.17050      0.00025
    45.98000   4029.00000   3319.73890      0.00025
    45.99000   3925.00000   3319.62193      0.00025
    46.00000   3868.00000   3319.77621      0.00026
    46.01000   3820.00000   3320.21415      0.00026
    46.02000   4030.00000   3320.93148      0.00025
    46.03000   4055.00000   3321.92281      0.00025
    46.04000   3955.00000   3323.18502      0.00025
    46.05000   4005.00000   3324.71735      0.00025
    46.06000   3987.00000   3326.52136      0.00025
    46.07000   4050.00000   3328.60098      0.00025
    46.08000   4018.00000   3330.96238      0.00025
    46.09000   3984.00000   3333.61395      0.00025
    46.10000   3951.00000   3336.56615      0.00025
    46.11000   3983.00000   3339.83140      0.00025
    46.12000   4030.00000   3343.42396      0.00025
    46.13000   3890.00000   3347.35975      0.00026
    46.14000   3994.00000   3351.65623      0.00025
    46.15000   3957.00000   3356.33211      0.00025
    46.16000   4025.00000   3361.40733      0.00025
    46.17000   3928.00000   3366.90301      0.00025
    46.18000   4037.00000   3372.84153      0.00025
    46.19000   3971.00000   3379.24555      0.00025
    46.20000   3924.00000   3386.14095      0.00025
    46.21000   3947.00000   3393.56898      0.00025
    46.22000   4022.00000   3401.56121      0.00025
    46.23000   3909.00000   3410.14999      0.00026
    46.24000   3941.00000   3419.36679      0.00025
    46.25000   4000.00000   3429.16647      0.00025
    46.26000   3947.00000   3439.54307      0.00025
    46.27000   3971.00000   3450.57626      0.00025
    46.28000   3934.00000   3462.29635      0.00025
    46.29000   3900.00000   3474.72634      0.00026
    46.30000   3894.00000   3487.88875      0.00026
    46.31000   4026.00000   3501.80529      0.00025
    46.32000   4049.00000   3516.49160      0.00025
    46.33000   3817.00000   3531.95507      0.00026
    46.34000   3927.00000   3548.21492      0.00025
    46.35000   4033.00000   3565.28265      0.00025
    46.36000   3988.00000   3583.16538      0.00025
    46.37000   3917.00000   3601.86299      0.00026
    46.38000   3989.00000   3621.36167      0.00025
    46.39000   4021.00000   3641.65913      0.00025
    46.40000   3852.00000   3662.74102      0.00026
    46.41000   4008.00000   3684.58111      0.00025
    46.42000   4030.00000   3707.14624      0.00025
    46.43000   3941.00000   3730.40533      0.00025
    46.44000   4024.00000   3754.31861      0.00025
    46.45000   3901.00000   3778.84178      0.00026
    46.46000   4026.00000   3803.92875      0.00025
    46.47000   3979.00000   3829.53427      0.00025
    46.48000   4043.00000   3855.61739      0.00025
    46.49000   3960.00000   3882.14509      0.00025
    46.50000   3981.00000   3909.09503      0.00025
    46.51000   4009.00000   3936.46178      0.00025
    46.52000   4018.00000   3964.26234      0.00025
    46.53000   3957.00000   3992.53616      0.00025
    46.54000   3895.00000   4021.34519      0.00026
    46.55000   4022.00000   4050.77691      0.00025
    46.56000   3977.00000   4080.94015      0.00025
    46.57000   3906.00000   4111.95684      0.00026
    46.58000   3985.00000   4143.94641      0.00025
    46.59000   3923.00000   4177.00543      0.00025
    46.60000   3935.00000   4211.17771      0.00025
    46.61000   3935.00000   4246.41413      0.00025
    46.62000   3839.00000   4282.52385      0.00026
    46.63000   3843.00000   4319.11778      0.00026
    46.64000   3943.00000   4355.55284      0.00025
    46.65000   3855.00000   4390.89103      0.00026
    46.66000   3824.00000   4423.89276      0.00026
    46.67000   3994.00000   4453.06818      0.00025
    46.68000   3826.00000   4476.80574      0.00026
    46.69000   3840.00000   4493.58018      0.00026
    46.70000   3869.00000   4502.21075      0.00026
    46.71000   3788.00000   4502.10516      0.00026
    46.72000   3813.00000   4493.40697      0.00026
    46.73000   3846.00000   4476.98459      0.00026
    46.74000   3698.00000   4454.25789      0.00027
    46.75000   3865.00000   4426.92425      0.00026
    46.76000   3847.00000   4396.67725      0.00026
    46.77000   3730.00000   4364.99565      0.00027
    46.78000   3767.00000   4333.03407      0.00027
    46.79000   3697.00000   4301.60439      0.00027
    46.80000   3699.00000   4271.21503      0.00027
    46.81000   3735.00000   4242.13506      0.00027
    46.82000   3706.00000   4214.46030      0.00027
    46.83000   3620.00000   4188.16972      0.00028
    46.84000   3584.00000   4163.16885      0.00028
    46.85000   3701.00000   4139.32117      0.00027
    46.86000   3686.00000   4116.47000      0.00027
    46.87000   3748.00000   4094.45342      0.00027
    46.88000   3534.00000   4073.11455      0.00028
    46.89000   3570.00000   4052.30988      0.00028
    46.90000   3623.00000   4031.90992      0.00028
    46.91000   3527.00000   4011.77832      0.00028
    46.92000   3580.00000   3991.79926      0.00028
    46.93000   3666.00000   3971.91047      0.00027
    46.94000   3537.00000   3952.05239      0.00028
    46.95000   3555.00000   3932.17929      0.00028
    46.96000   3573.00000   3912.26097      0.00028
    46.97000   3504.00000   3892.28112      0.00029
    46.98000   3570.00000   3872.23545      0.00028
    46.99000   3467.00000   3852.12985      0.00029
    47.00000   3403.00000   3831.97855      0.00029
    47.01000   3495.00000   3811.80241      0.00029
    47.02000   3436.00000   3791.62725      0.00029
    47.03000   3409.00000   3771.48254      0.00029
    47.04000   3475.00000   3751.40005      0.00029
    47.05000   3412.00000   3731.41283      0.00029
    47.06000   3399.00000   3711.55430      0.00029
    47.07000   3446.00000   3691.85759      0.00029
    47.08000   3400.00000   3672.35444      0.00029
    47.09000   3425.00000   3653.07285      0.00029
    47.10000   3212.00000   3634.04065      0.00031
    47.11000   3359.00000   3615.28402      0.00030
    47.12000   3401.00000   3596.82559      0.00029
    47.13000   3430.00000   3578.68493      0.00029
    47.14000   3306.00000   3560.87842      0.00030
    47.15000   3258.00000   3543.41920      0.00031
    47.16000   3371.00000   3526.31710      0.00030
    47.17000   3385.00000   3509.57856      0.00030
    47.18000   3351.00000   3493.20670      0.00030
    47.19000   3319.00000   3477.20133      0.00030
    47.20000   3315.00000   3461.55906      0.00030
    47.21000   3279.00000   3446.27341      0.00030
    47.22000   3379.00000   3431.33499      0.00030
    47.23000   3309.00000   3416.73174      0.00030
    47.24000   3194.00000   3402.44911      0.00031
    47.25000   3252.00000   3388.47043      0.00031
    47.26000   3352.00000   3374.77723      0.00030
    47.27000   3327.00000   3361.34969      0.00030
    47.28000   3275.00000   3348.16738      0.00031
    47.29000   3276.00000   3335.20999      0.00031
    47.30000   3268.00000   3322.45882      0.00031
    47.31000   3282.00000   3309.89756      0.00030
    47.32000   3287.00000   3297.49965      0.00030
    47.33000   3202.00000   3285.22416      0.00031
    47.34000   3222.00000   3273.06799      0.00031
    47.35000   3212.00000   3261.01944      0.00031
    47.36000   3275.00000   3249.06485      0.00031
    47.37000   3244.00000   3237.19121      0.00031
    47.38000   3199.00000   3225.39215      0.00031
    47.39000   3214.00000   3213.66299      0.00031
    47.40000   3207.00000   3202.00166      0.00031
    47.41000   3143.00000   3190.40891      0.00032
    47.42000   3153.00000   3178.88821      0.00032
    47.43000   3193.00000   3167.44550      0.00031
    47.44000   3113.00000   3156.08896      0.00032
    47.45000   3109.00000   3144.82860      0.00032
    47.46000   3093.00000   3133.67601      0.00032
    47.47000   3139.00000   3122.64388      0.00032
    47.48000   3056.00000   3111.74569      0.00033
    47.49000   3108.00000   3100.99529      0.00032
    47.50000   3014.00000   3090.40652      0.00033
    47.51000   3063.00000   3079.99290      0.00033
    47.52000   3041.00000   3069.76734      0.00033
    47.53000   3025.00000   3059.74181      0.00033
    47.54000   2992.00000   3049.92714      0.00033
    47.55000   3043.00000   3040.33274      0.00033
    47.56000   3074.00000   3030.96632      0.00033
    47.57000   3108.00000   3021.83391      0.00032
    47.58000   3063.00000   3012.93969      0.00033
    47.59000   2967.00000   3004.28593      0.00034
    47.60000   3026.00000   2995.87265      0.00033
    47.61000   3004.00000   2987.69774      0.00033
    47.62000   3051.00000   2979.75756      0.00033
    47.63000   3073.00000   2972.04583      0.00033
    47.64000   3010.00000   2964.54621      0.00033
    47.65000   2988.00000   2957.25894      0.00033
    47.66000   2936.00000   2950.26227      0.00034
    47.67000   2889.00000   2943.48829      0.00035
    47.68000   2943.00000   2936.92621      0.00034
    47.69000   2935.00000   2930.55778      0.00034
    47.70000   2947.00000   2924.37109      0.00034
    47.71000   2943.00000   2918.35225      0.00034
    47.72000   2956.00000   2912.48611      0.00034
    47.73000   2859.00000   2906.75621      0.00035
    47.74000   2932.00000   2901.13229      0.00034
    47.75000   2834.00000   2895.61504      0.00035
    47.76000   2876.00000   2890.33389      0.00035
    47.77000   2893.00000   2885.15344      0.00035
    47.78000   2872.00000   2880.08163      0.00035
    47.79000   2848.00000   2875.09908      0.00035
    47.80000   2834.00000   2870.19615      0.00035
    47.81000   2902.00000   2865.36264      0.00034
    47.82000   2930.00000   2860.59069      0.00034
    47.83000   2874.00000   2855.87272      0.00035
    47.84000   2866.00000   2851.20167      0.00035
    47.85000   2835.00000   2846.57128      0.00035
    47.86000   2845.00000   2841.97618      0.00035
    47.87000   2933.00000   2837.41204      0.00034
    47.88000   2830.00000   2832.87587      0.00035
    47.89000   2906.00000   2828.36683      0.00034
    47.90000   2828.00000   2823.88551      0.00035
    47.91000   2808.00000   2819.42323      0.00036
    47.92000   2862.00000   2814.96693      0.00035
    47.93000   2865.00000   2810.52585      0.00035
    47.94000   2839.00000   2806.10227      0.00035
    47.95000   2862.00000   2801.69704      0.00035
    47.96000   2842.00000   2797.31159      0.00035
    47.97000   2758.00000   2792.94786      0.00036
    47.98000   2777.00000   2788.60835      0.00036
    47.99000   2838.00000   2784.29601      0.00035
    48.00000   2870.00000   2780.01423      0.00035
    48.01000   2891.00000   2775.76685      0.00035
    48.02000   2798.00000   2771.55806      0.00036
    48.03000   2802.00000   2767.39237      0.00036
    48.04000   2797.00000   2763.27462      0.00036
    48.05000   2798.00000   2759.20989      0.00036
    48.06000   2804.00000   2755.20350      0.00036
    48.07000   2834.00000   2751.26094      0.00035
    48.08000   2820.00000   2747.38787      0.00035
    48.09000   2761.00000   2743.59008      0.00036
    48.10000   2729.00000   2739.87352      0.00037
    48.11000   2755.00000   2736.24399      0.00036
    48.12000   2671.00000   2732.70639      0.00037
    48.13000   2769.00000   2729.26680      0.00036
    48.14000   2802.00000   2725.93112      0.00036
    48.15000   2712.00000   2722.70486      0.00037
    48.16000   2700.00000   2719.59342      0.00037
    48.17000   2740.00000   2716.60204      0.00036
    48.18000   2697.00000   2713.73577      0.00037
    48.19000   2700.00000   2710.99950      0.00037
    48.20000   2731.00000   2708.39790      0.00037
    48.21000   2678.00000   2705.93543      0.00037
    48.22000   2642.00000   2703.61637      0.00038
    48.23000   2724.00000   2701.44476      0.00037
    48.24000   2673.00000   2699.42445      0.00037
    48.25000   2678.00000   2697.55908      0.00037
    48.26000   2732.00000   2695.85213      0.00037
    48.27000   2647.00000   2694.30693      0.00038
    48.28000   2604.00000   2692.92674      0.00038
    48.29000   2652.00000   2691.71496      0.00038
    48.30000   2693.00000   2690.67462      0.00037
    48.31000   2687.00000   2689.80606      0.00037
    48.32000   2636.00000   2689.11196      0.00038
    48.33000   2651.00000   2688.59543      0.00038
    48.34000   2719.00000   2688.25876      0.00037
    48.35000   2764.00000   2688.10392      0.00036
    48.36000   2716.00000   2688.13268      0.00037
    48.37000   2669.00000   2688.34673      0.00037
    48.38000   2644.00000   2688.74764      0.00038
    48.39000   2691.00000   2689.33720      0.00037
    48.40000   2679.00000   2690.11633      0.00037
    48.41000   2712.00000   2691.08163      0.00037
    48.42000   2675.00000   2692.23471      0.00037
    48.43000   2704.00000   2693.57609      0.00037
    48.44000   2549.00000   2695.10458      0.00039
    48.45000   2686.00000   2696.81413      0.00037
    48.46000   2633.00000   2698.70739      0.00038
    48.47000   2654.00000   2700.82661      0.00038
    48.48000   2640.00000   2703.14289      0.00038
    48.49000   2696.00000   2705.65243      0.00037
    48.50000   2617.00000   2708.35052      0.00038
    48.51000   2630.00000   2711.23604      0.00038
    48.52000   2639.00000   2714.30632      0.00038
    48.53000   2709.00000   2717.54893      0.00037
    48.54000   2674.00000   2720.95807      0.00037
    48.55000   2735.00000   2724.53149      0.00037
    48.56000   2732.00000   2728.26239      0.00037
    48.57000   2662.00000   2732.14167      0.00038
    48.58000   2627.00000   2736.15820      0.00038
    48.59000   2654.00000   2740.29899      0.00038
    48.60000   2656.00000   2744.54890      0.00038
    48.61000   2657.00000   2748.88999      0.00038
    48.62000   2619.00000   2753.30060      0.00038
    48.63000   2704.00000   2757.75599      0.00037
    48.64000   2615.00000   2762.22962      0.00038
    48.65000   2736.00000   2766.68164      0.00037
    48.66000   2773.00000   2771.05484      0.00036
    48.67000   2733.00000   2775.44150      0.00037
    48.68000   2728.00000   2780.07434      0.00037
    48.69000   2769.00000   2784.70479      0.00036
    48.70000   2778.00000   2789.29169      0.00036
    48.71000   2795.00000   2793.82633      0.00036
    48.72000   2806.00000   2798.31283      0.00036
    48.73000   2930.00000   2802.73307      0.00034
    48.74000   2838.00000   2806.95695      0.00035
    48.75000   2821.00000   2811.02418      0.00035
    48.76000   2913.00000   2814.94525      0.00034
    48.77000   2981.00000   2818.71280      0.00034
    48.78000   2876.00000   2822.31943      0.00035
    48.79000   2953.00000   2825.75998      0.00034
    48.80000   2982.00000   2829.03147      0.00034
    48.81000   2860.00000   2832.13304      0.00035
    48.82000   2880.00000   2835.06571      0.00035
    48.83000   2880.00000   2837.83212      0.00035
    48.84000   2914.00000   2840.43617      0.00034
    48.85000   2967.00000   2842.88262      0.00034
    48.86000   2920.00000   2845.17660      0.00034
    48.87000   2813.00000   2847.32311      0.00036
    48.88000   2949.00000   2849.32661      0.00034
    48.89000   2965.00000   2851.19049      0.00034
    48.90000   2881.00000   2852.91670      0.00035
    48.91000   2857.00000   2854.50538      0.00035
    48.92000   2893.00000   2855.95463      0.00035
    48.93000   2877.00000   2857.26058      0.00035
    48.94000   2872.00000   2858.41719      0.00035
    48.95000   2819.00000   2859.41061      0.00035
    48.96000   2851.00000   2860.21676      0.00035
    48.97000   2729.00000   2860.82863      0.00037
    48.98000   2786.00000   2861.22969      0.00036
    48.99000   2828.00000   2861.40056      0.00035
    49.00000   2840.00000   2861.32072      0.00035
    49.01000   2726.00000   2860.96912      0.00037
    49.02000   2790.00000   2860.32483      0.00036
    49.03000   2723.00000   2859.36773      0.00037
    49.04000   2768.00000   2858.07919      0.00036
    49.05000   2733.00000   2856.44271      0.00037
    49.06000   2711.00000   2854.44451      0.00037
    49.07000   2725.00000   2852.07403      0.00037
    49.08000   2684.00000   2849.32432      0.00037
    49.09000   2801.00000   2846.19230      0.00036
    49.10000   2677.00000   2842.67890      0.00037
    49.11000   2731.00000   2838.78904      0.00037
    49.12000   2691.00000   2834.53153      0.00037
    49.13000   2720.00000   2829.91881      0.00037
    49.14000   2701.00000   2824.96637      0.00037
    49.15000   2659.00000   2819.69216      0.00038
    49.16000   2647.00000   2814.11623      0.00038
    49.17000   2663.00000   2808.26020      0.00038
    49.18000   2673.00000   2802.14657      0.00037
    49.19000   2605.00000   2795.79769      0.00038
    49.20000   2573.00000   2789.23524      0.00039
    49.21000   2512.00000   2782.48118      0.00040
    49.22000   2544.00000   2775.55504      0.00039
    49.23000   2600.00000   2768.45609      0.00038
    49.24000   2599.00000   2761.22574      0.00038
    49.25000   2639.00000   2754.08716      0.00038
    49.26000   2570.00000   2746.91406      0.00039
    49.27000   2567.00000   2739.73754      0.00039
    49.28000   2584.00000   2732.56642      0.00039
    49.29000   2681.00000   2725.42252      0.00037
    49.30000   2593.00000   2718.32643      0.00039
    49.31000   2538.00000   2711.29736      0.00039
    49.32000   2567.00000   2704.35316      0.00039
    49.33000   2590.00000   2697.51025      0.00039
    49.34000   2541.00000   2690.78345      0.00039
    49.35000   2563.00000   2684.18584      0.00039
    49.36000   2605.00000   2677.72889      0.00038
    49.37000   2631.00000   2671.42241      0.00038
    49.38000   2451.00000   2665.27117      0.00041
    49.39000   2566.00000   2659.28380      0.00039
    49.40000   2561.00000   2653.50709      0.00039
    49.41000   2459.00000   2647.94590      0.00041
    49.42000   2514.00000   2642.59057      0.00040
    49.43000   2495.00000   2637.43834      0.00040
    49.44000   2503.00000   2632.49190      0.00040
    49.45000   2525.00000   2627.75707      0.00040
    49.46000   2537.00000   2623.23716      0.00039
    49.47000   2551.00000   2618.93440      0.00039
    49.48000   2514.00000   2614.85054      0.00040
    49.49000   2540.00000   2610.98683      0.00039
    49.50000   2531.00000   2607.34423      0.00040
    49.51000   2498.00000   2603.92356      0.00040
    49.52000   2480.00000   2600.72538      0.00040
    49.53000   2460.00000   2597.75012      0.00041
    49.54000   2521.00000   2594.99785      0.00040
    49.55000   2561.00000   2592.46803      0.00039
    49.56000   2553.00000   2590.15955      0.00039
    49.57000   2558.00000   2588.07078      0.00039
    49.58000   2503.00000   2586.19801      0.00040
    49.59000   2571.00000   2584.53227      0.00039
    49.60000   2453.00000   2583.06729      0.00041
    49.61000   2535.00000   2581.78435      0.00039
    49.62000   2500.00000   2580.68069      0.00040
    49.63000   2482.00000   2579.88300      0.00040
    49.64000   2491.00000   2579.37167      0.00040
    49.65000   2562.00000   2579.10297      0.00039
    49.66000   2540.00000   2579.06243      0.00039
    49.67000   2472.00000   2579.25027      0.00040
    49.68000   2494.00000   2579.66673      0.00040
    49.69000   2540.00000   2580.31836      0.00039
    49.70000   2603.00000   2581.21398      0.00038
    49.71000   2454.00000   2582.34875      0.00041
    49.72000   2540.00000   2583.72412      0.00039
    49.73000   2531.00000   2585.34295      0.00040
    49.74000   2520.00000   2587.20859      0.00040
    49.75000   2519.00000   2589.32490      0.00040
    49.76000   2660.00000   2591.69666      0.00038
    49.77000   2495.00000   2594.32924      0.00040
    49.78000   2556.00000   2597.22525      0.00039
    49.79000   2448.00000   2600.38673      0.00041
    49.80000   2487.00000   2603.82216      0.00040
    49.81000   2508.00000   2607.53837      0.00040
    49.82000   2424.00000   2611.54203      0.00041
    49.83000   2513.00000   2615.84022      0.00040
    49.84000   2615.00000   2620.44042      0.00038
    49.85000   2529.00000   2625.35049      0.00040
    49.86000   2551.00000   2630.57860      0.00039
    49.87000   2492.00000   2636.13320      0.00040
    49.88000   2503.00000   2642.02295      0.00040
    49.89000   2556.00000   2648.25660      0.00039
    49.90000   2549.00000   2654.84292      0.00039
    49.91000   2475.00000   2661.79058      0.00040
    49.92000   2510.00000   2669.10798      0.00040
    49.93000   2469.00000   2676.80310      0.00041
    49.94000   2602.00000   2684.88332      0.00038
    49.95000   2505.00000   2693.35517      0.00040
    49.96000   2645.00000   2702.22407      0.00038
    49.97000   2575.00000   2711.49408      0.00039
    49.98000   2561.00000   2721.16758      0.00039
    49.99000   2589.00000   2731.24491      0.00039
    50.00000   2596.00000   2741.72410      0.00039
    50.01000   2512.00000   2752.60040      0.00040
    50.02000   2556.00000   2763.86604      0.00039
    50.03000   2563.00000   2775.51019      0.00039
    50.04000   2477.00000   2787.51670      0.00040
    50.05000   2603.00000   2799.85699      0.00038
    50.06000   2597.00000   2812.50457      0.00039
    50.07000   2539.00000   2825.42953      0.00039
    50.08000   2612.00000   2838.59293      0.00038
    50.09000   2535.00000   2851.94865      0.00039
    50.10000   2584.00000   2865.44358      0.00039
    50.11000   2555.00000   2879.01751      0.00039
    50.12000   2607.00000   2892.60306      0.00038
    50.13000   2642.00000   2906.12469      0.00038
    50.14000   2650.00000   2919.50537      0.00038
    50.15000   2612.00000   2932.67148      0.00038
    50.16000   2531.00000   2945.49095      0.00040
    50.17000   2577.00000   2957.86266      0.00039
    50.18000   2601.00000   2969.69565      0.00038
    50.19000   2545.00000   2980.88555      0.00039
    50.20000   2619.00000   2991.32634      0.00038
    50.21000   2605.00000   3000.91387      0.00038
    50.22000   2685.00000   3009.54799      0.00037
    50.23000   2642.00000   3017.13482      0.00038
    50.24000   2652.00000   3023.58899      0.00038
    50.25000   2589.00000   3028.83574      0.00039
    50.26000   2666.00000   3032.81292      0.00038
    50.27000   2550.00000   3035.47264      0.00039
    50.28000   2631.00000   3036.78256      0.00038
    50.29000   2681.00000   3036.72660      0.00037
    50.30000   2632.00000   3035.30566      0.00038
    50.31000   2681.00000   3032.53795      0.00037
    50.32000   2644.00000   3028.45950      0.00038
    50.33000   2599.00000   3023.12455      0.00038
    50.34000   2545.00000   3016.60379      0.00039
    50.35000   2766.00000   3008.98903      0.00036
    50.36000   2723.00000   3000.39346      0.00037
    50.37000   2625.00000   2990.96430      0.00038
    50.38000   2574.00000   2980.84171      0.00039
    50.39000   2585.00000   2969.90767      0.00039
    50.40000   2521.00000   2958.05873      0.00040
    50.41000   2582.00000   2945.64672      0.00039
    50.42000   2538.00000   2932.80481      0.00039
    50.43000   2617.00000   2919.62214      0.00038
    50.44000   2579.00000   2906.19598      0.00039
    50.45000   2679.00000   2892.61567      0.00037
    50.46000   2690.00000   2878.96222      0.00037
    50.47000   2609.00000   2865.30940      0.00038
    50.48000   2506.00000   2851.72385      0.00040
    50.49000   2548.00000   2838.26538      0.00039
    50.50000   2566.00000   2824.98777      0.00039
    50.51000   2518.00000   2811.93865      0.00040
    50.52000   2600.00000   2799.15685      0.00038
    50.53000   2658.00000   2786.68271      0.00038
    50.54000   2522.00000   2774.55183      0.00040
    50.55000   2530.00000   2762.75255      0.00040
    50.56000   2626.00000   2751.26427      0.00038
    50.57000   2581.00000   2740.13538      0.00039
    50.58000   2530.00000   2729.37864      0.00040
    50.59000   2609.00000   2718.99405      0.00038
    50.60000   2594.00000   2708.97951      0.00039
    50.61000   2515.00000   2699.37174      0.00040
    50.62000   2521.00000   2690.20191      0.00040
    50.63000   2540.00000   2681.43140      0.00039
    50.64000   2501.00000   2673.05610      0.00040
    50.65000   2558.00000   2665.08004      0.00039
    50.66000   2622.00000   2657.51414      0.00038
    50.67000   2495.00000   2650.36769      0.00040
    50.68000   2515.00000   2643.56883      0.00040
    50.69000   2521.00000   2637.02380      0.00040
    50.70000   2525.00000   2630.81492      0.00040
    50.71000   2554.00000   2624.94591      0.00039
    50.72000   2474.00000   2619.40965      0.00040
    50.73000   2475.00000   2614.19909      0.00040
    50.74000   2525.00000   2609.30728      0.00040
    50.75000   2496.00000   2604.72748      0.00040
    50.76000   2490.00000   2600.45308      0.00040
    50.77000   2591.00000   2596.47773      0.00039
    50.78000   2545.00000   2592.79523      0.00039
    50.79000   2517.00000   2589.39960      0.00040
    50.80000   2517.00000   2586.28503      0.00040
    50.81000   2525.00000   2583.44587      0.00040
    50.82000   2519.00000   2580.87661      0.00040
    50.83000   2543.00000   2578.57184      0.00039
    50.84000   2542.00000   2576.52620      0.00039
    50.85000   2466.00000   2574.73436      0.00041
    50.86000   2544.00000   2573.19099      0.00039
    50.87000   2517.00000   2571.89066      0.00040
    50.88000   2484.00000   2570.82784      0.00040
    50.89000   2525.00000   2569.99683      0.00040
    50.90000   2513.00000   2569.39170      0.00040
    50.91000   2519.00000   2569.00627      0.00040
    50.92000   2531.00000   2568.83401      0.00040
    50.93000   2453.00000   2568.86802      0.00041
    50.94000   2450.00000   2569.10101      0.00041
    50.95000   2413.00000   2569.52518      0.00041
    50.96000   2512.00000   2570.13226      0.00040
    50.97000   2555.00000   2570.91344      0.00039
    50.98000   2533.00000   2571.85935      0.00039
    50.99000   2563.00000   2572.96003      0.00039
    51.00000   2526.00000   2574.20496      0.00040
    51.01000   2524.00000   2575.58303      0.00040
    51.02000   2503.00000   2577.08258      0.00040
    51.03000   2460.00000   2578.69144      0.00041
    51.04000   2489.00000   2580.39694      0.00040
    51.05000   2523.00000   2582.18602      0.00040
    51.06000   2542.00000   2584.04527      0.00039
    51.07000   2485.00000   2585.96108      0.00040
    51.08000   2531.00000   2587.92000      0.00040
    51.09000   2503.00000   2589.90965      0.00040
    51.10000   2568.00000   2591.91977      0.00039
    51.11000   2539.00000   2593.94710      0.00039
    51.12000   2526.00000   2595.98368      0.00040
    51.13000   2515.00000   2597.96457      0.00040
    51.14000   2485.00000   2599.89571      0.00040
    51.15000   2526.00000   2601.77441      0.00040
    51.16000   2558.00000   2603.58824      0.00039
    51.17000   2642.00000   2605.32318      0.00038
    51.18000   2519.00000   2606.96532      0.00040
    51.19000   2561.00000   2608.50134      0.00039
    51.20000   2672.00000   2609.90727      0.00037
    51.21000   2608.00000   2611.17182      0.00038
    51.22000   2594.00000   2612.42667      0.00039
    51.23000   2512.00000   2613.71294      0.00040
    51.24000   2587.00000   2614.91723      0.00039
    51.25000   2592.00000   2616.03760      0.00039
    51.26000   2590.00000   2617.08109      0.00039
    51.27000   2573.00000   2618.05424      0.00039
    51.28000   2549.00000   2618.96204      0.00039
    51.29000   2585.00000   2619.80500      0.00039
    51.30000   2588.00000   2620.59526      0.00039
    51.31000   2607.00000   2621.34249      0.00038
    51.32000   2635.00000   2622.05592      0.00038
    51.33000   2602.00000   2622.74485      0.00038
    51.34000   2540.00000   2623.41938      0.00039
    51.35000   2727.00000   2624.08992      0.00037
    51.36000   2628.00000   2624.76703      0.00038
    51.37000   2573.00000   2625.46146      0.00039
    51.38000   2561.00000   2626.18418      0.00039
    51.39000   2606.00000   2626.94637      0.00038
    51.40000   2523.00000   2627.75946      0.00040
    51.41000   2585.00000   2628.63518      0.00039
    51.42000   2596.00000   2629.58568      0.00039
    51.43000   2635.00000   2630.62355      0.00038
    51.44000   2644.00000   2631.76205      0.00038
    51.45000   2590.00000   2633.01527      0.00039
    51.46000   2585.00000   2634.39843      0.00039
    51.47000   2585.00000   2635.92827      0.00039
    51.48000   2608.00000   2637.62450      0.00038
    51.49000   2633.00000   2639.50580      0.00038
    51.50000   2607.00000   2641.57599      0.00038
    51.51000   2628.00000   2643.86328      0.00038
    51.52000   2636.00000   2646.39547      0.00038
    51.53000   2678.00000   2649.20108      0.00037
    51.54000   2604.00000   2652.31342      0.00038
    51.55000   2580.00000   2655.77279      0.00039
    51.56000   2648.00000   2659.62878      0.00038
    51.57000   2598.00000   2663.94306      0.00038
    51.58000   2612.00000   2668.79219      0.00038
    51.59000   2742.00000   2674.27000      0.00036
    51.60000   2597.00000   2680.48874      0.00039
    51.61000   2717.00000   2687.57797      0.00037
    51.62000   2736.00000   2695.68009      0.00037
    51.63000   2663.00000   2704.94141      0.00038
    51.64000   2709.00000   2715.49791      0.00037
    51.65000   2699.00000   2727.45489      0.00037
    51.66000   2764.00000   2740.85828      0.00036
    51.67000   2696.00000   2755.65721      0.00037
    51.68000   2667.00000   2771.67317      0.00037
    51.69000   2715.00000   2788.55066      0.00037
    51.70000   2781.00000   2805.72535      0.00036
    51.71000   2715.00000   2822.42882      0.00037
    51.72000   2827.00000   2837.76823      0.00035
    51.73000   2829.00000   2850.88556      0.00035
    51.74000   2817.00000   2861.23283      0.00035
    51.75000   2842.00000   2868.80517      0.00035
    51.76000   2784.00000   2874.19069      0.00036
    51.77000   2839.00000   2878.36165      0.00035
    51.78000   2881.00000   2882.35732      0.00035
    51.79000   2857.00000   2887.04023      0.00035
    51.80000   2857.00000   2893.00545      0.00035
    51.81000   2897.00000   2900.60659      0.00035
    51.82000   2950.00000   2910.02598      0.00034
    51.83000   2933.00000   2921.30295      0.00034
    51.84000   2886.00000   2934.40893      0.00035
    51.85000   2923.00000   2949.26924      0.00034
    51.86000   3023.00000   2965.79032      0.00033
    51.87000   3041.00000   2983.87661      0.00033
    51.88000   3052.00000   3003.43502      0.00033
    51.89000   3063.00000   3024.38327      0.00033
    51.90000   3037.00000   3046.68027      0.00033
    51.91000   3124.00000   3070.29911      0.00032
    51.92000   3112.00000   3095.23049      0.00032
    51.93000   3185.00000   3121.48148      0.00031
    51.94000   3192.00000   3149.07236      0.00031
    51.95000   3111.00000   3178.03367      0.00032
    51.96000   3181.00000   3208.40370      0.00031
    51.97000   3246.00000   3240.22661      0.00031
    51.98000   3279.00000   3273.55096      0.00030
    51.99000   3290.00000   3308.42861      0.00030
    52.00000   3266.00000   3344.91388      0.00031
    52.01000   3359.00000   3383.06283      0.00030
    52.02000   3345.00000   3422.93262      0.00030
    52.03000   3409.00000   3464.58080      0.00029
    52.04000   3511.00000   3508.06460      0.00028
    52.05000   3530.00000   3553.44002      0.00028
    52.06000   3687.00000   3600.76086      0.00027
    52.07000   3642.00000   3650.07751      0.00027
    52.08000   3664.00000   3701.43558      0.00027
    52.09000   3806.00000   3754.87422      0.00026
    52.10000   3695.00000   3810.42425      0.00027
    52.11000   3892.00000   3868.10600      0.00026
    52.12000   3804.00000   3927.92680      0.00026
    52.13000   4003.00000   3989.87833      0.00025
    52.14000   4024.00000   4053.93309      0.00025
    52.15000   4000.00000   4120.04023      0.00025
    52.16000   4206.00000   4188.12524      0.00024
    52.17000   4272.00000   4258.08412      0.00023
    52.18000   4253.00000   4329.78062      0.00024
    52.19000   4328.00000   4403.04262      0.00023
    52.20000   4368.00000   4477.65308      0.00023
    52.21000   4506.00000   4553.35052      0.00022
    52.22000   4408.00000   4629.84331      0.00023
    52.23000   4599.00000   4706.79326      0.00022
    52.24000   4793.00000   4783.81991      0.00021
    52.25000   4891.00000   4860.50459      0.00020
    52.26000   5068.00000   4936.39473      0.00020
    52.27000   5166.00000   5011.01022      0.00019
    52.28000   5238.00000   5083.85186      0.00019
    52.29000   5354.00000   5154.41045      0.00019
    52.30000   5605.00000   5222.17411      0.00018
    52.31000   5637.00000   5286.63354      0.00018
    52.32000   5796.00000   5347.27633      0.00017
    52.33000   5925.00000   5403.60107      0.00017
    52.34000   6132.00000   5455.33419      0.00016
    52.35000   6209.00000   5502.34730      0.00016
    52.36000   6299.00000   5544.01769      0.00016
    52.37000   6657.00000   5580.00630      0.00015
    52.38000   6824.00000   5610.05031      0.00015
    52.39000   6932.00000   5633.95199      0.00014
    52.40000   7078.00000   5651.56698      0.00014
    52.41000   7076.00000   5662.81114      0.00014
    52.42000   7248.00000   5667.66634      0.00014
    52.43000   7438.00000   5666.18264      0.00013
    52.44000   7452.00000   5658.46861      0.00013
    52.45000   7412.00000   5644.69817      0.00013
    52.46000   7365.00000   5625.13898      0.00014
    52.47000   7539.00000   5600.11656      0.00013
    52.48000   7523.00000   5570.01565      0.00013
    52.49000   7465.00000   5535.27531      0.00013
    52.50000   7410.00000   5496.38147      0.00013
    52.51000   7452.00000   5453.85648      0.00013
    52.52000   7427.00000   5408.23692      0.00013
    52.53000   7326.00000   5360.09996      0.00014
    52.54000   7099.00000   5310.16708      0.00014
    52.55000   7037.00000   5258.98534      0.00014
    52.56000   6920.00000   5207.10193      0.00014
    52.57000   6779.00000   5155.08312      0.00015
    52.58000   6693.00000   5103.49973      0.00015
    52.59000   6391.00000   5052.91287      0.00016
    52.60000   6351.00000   5003.87341      0.00016
    52.61000   6171.00000   4956.92077      0.00016
    52.62000   6090.00000   4912.58008      0.00016
    52.63000   5869.00000   4871.35643      0.00017
    52.64000   5768.00000   4833.72494      0.00017
    52.65000   5661.00000   4800.11520      0.00018
    52.66000   5537.00000   4770.88833      0.00018
    52.67000   5401.00000   4746.30404      0.00019
    52.68000   5327.00000   4726.47397      0.00019
    52.69000   5329.00000   4711.29693      0.00019
    52.70000   5172.00000   4700.37321      0.00019
    52.71000   5061.00000   4692.90036      0.00020
    52.72000   4907.00000   4687.56686      0.00020
    52.73000   4898.00000   4682.48732      0.00020
    52.74000   4948.00000   4675.23921      0.00020
    52.75000   4803.00000   4663.08314      0.00021
    52.76000   4686.00000   4643.41213      0.00021
    52.77000   4555.00000   4614.36185      0.00022
    52.78000   4731.00000   4575.36501      0.00021
    52.79000   4489.00000   4527.34860      0.00022
    52.80000   4430.00000   4472.41016      0.00023
    52.81000   4451.00000   4413.25608      0.00022
    52.82000   4446.00000   4352.49031      0.00022
    52.83000   4436.00000   4292.18681      0.00023
    52.84000   4374.00000   4233.76839      0.00023
    52.85000   4418.00000   4178.07815      0.00023
    52.86000   4326.00000   4125.52507      0.00023
    52.87000   4300.00000   4076.22562      0.00023
    52.88000   4234.00000   4030.11193      0.00024
    52.89000   4268.00000   3987.00756      0.00023
    52.90000   4215.00000   3946.67857      0.00024
    52.91000   4072.00000   3908.86811      0.00025
    52.92000   4139.00000   3873.31956      0.00024
    52.93000   4143.00000   3839.79232      0.00024
    52.94000   3952.00000   3808.07413      0.00025
    52.95000   4081.00000   3777.98433      0.00025
    52.96000   3976.00000   3749.37536      0.00025
    52.97000   3914.00000   3722.13130      0.00026
    52.98000   3975.00000   3696.16429      0.00025
    52.99000   3978.00000   3671.40982      0.00025
    53.00000   3929.00000   3647.82179      0.00025
    53.01000   3770.00000   3625.36770      0.00027
    53.02000   3744.00000   3604.02453      0.00027
    53.03000   3813.00000   3583.77531      0.00026
    53.04000   3816.00000   3564.60647      0.00026
    53.05000   3718.00000   3546.50586      0.00027
    53.06000   3650.00000   3529.46097      0.00027
    53.07000   3530.00000   3513.45753      0.00028
    53.08000   3604.00000   3498.47915      0.00028
    53.09000   3668.00000   3484.50702      0.00027
    53.10000   3610.00000   3471.51939      0.00028
    53.11000   3610.00000   3459.49027      0.00028
    53.12000   3600.00000   3448.38908      0.00028
    53.13000   3636.00000   3438.18364      0.00028
    53.14000   3558.00000   3428.83591      0.00028
    53.15000   3543.00000   3420.26328      0.00028
    53.16000   3516.00000   3412.46401      0.00028
    53.17000   3622.00000   3405.84833      0.00028
    53.18000   3459.00000   3400.16432      0.00029
    53.19000   3510.00000   3395.33773      0.00028
    53.20000   3517.00000   3391.31177      0.00028
    53.21000   3504.00000   3388.06623      0.00029
    53.22000   3436.00000   3385.58118      0.00029
    53.23000   3450.00000   3383.83702      0.00029
    53.24000   3510.00000   3382.81446      0.00028
    53.25000   3532.00000   3382.49456      0.00028
    53.26000   3527.00000   3382.85861      0.00028
    53.27000   3427.00000   3383.88807      0.00029
    53.28000   3338.00000   3385.56434      0.00030
    53.29000   3413.00000   3387.86869      0.00029
    53.30000   3396.00000   3390.78236      0.00029
    53.31000   3353.00000   3394.28623      0.00030
    53.32000   3449.00000   3398.36046      0.00029
    53.33000   3422.00000   3402.98341      0.00029
    53.34000   3354.00000   3408.12672      0.00030
    53.35000   3468.00000   3413.75262      0.00029
    53.36000   3453.00000   3419.83188      0.00029
    53.37000   3463.00000   3426.30777      0.00029
    53.38000   3487.00000   3433.10828      0.00029
    53.39000   3471.00000   3440.15120      0.00029
    53.40000   3516.00000   3447.28430      0.00028
    53.41000   3524.00000   3454.42221      0.00028
    53.42000   3491.00000   3462.21907      0.00029
    53.43000   3470.00000   3470.70261      0.00029
    53.44000   3546.00000   3479.42253      0.00028
    53.45000   3560.00000   3488.21506      0.00028
    53.46000   3553.00000   3497.00075      0.00028
    53.47000   3583.00000   3505.69169      0.00028
    53.48000   3405.00000   3514.19171      0.00029
    53.49000   3563.00000   3522.39792      0.00028
    53.50000   3656.00000   3530.20011      0.00027
    53.51000   3695.00000   3537.47032      0.00027
    53.52000   3609.00000   3544.09123      0.00028
    53.53000   3627.00000   3550.00595      0.00028
    53.54000   3653.00000   3555.17027      0.00027
    53.55000   3650.00000   3559.42097      0.00027
    53.56000   3846.00000   3562.66369      0.00026
    53.57000   3766.00000   3564.82782      0.00027
    53.58000   3773.00000   3565.86116      0.00027
    53.59000   3791.00000   3565.72672      0.00026
    53.60000   3642.00000   3564.41187      0.00027
    53.61000   3771.00000   3561.99160      0.00027
    53.62000   3769.00000   3558.54166      0.00027
    53.63000   3839.00000   3554.06649      0.00026
    53.64000   3699.00000   3548.62866      0.00027
    53.65000   3741.00000   3542.31339      0.00027
    53.66000   3669.00000   3535.21450      0.00027
    53.67000   3692.00000   3527.43077      0.00027
    53.68000   3751.00000   3519.06257      0.00027
    53.69000   3628.00000   3510.20874      0.00028
    53.70000   3659.00000   3500.96411      0.00027
    53.71000   3753.00000   3491.41750      0.00027
    53.72000   3655.00000   3481.65044      0.00027
    53.73000   3608.00000   3471.73621      0.00028
    53.74000   3669.00000   3461.73940      0.00027
    53.75000   3539.00000   3451.71588      0.00028
    53.76000   3635.00000   3441.71314      0.00028
    53.77000   3599.00000   3431.77060      0.00028
    53.78000   3567.00000   3421.91983      0.00028
    53.79000   3432.00000   3412.18517      0.00029
    53.80000   3488.00000   3402.58488      0.00029
    53.81000   3564.00000   3393.12407      0.00028
    53.82000   3435.00000   3383.81671      0.00029
    53.83000   3475.00000   3374.75826      0.00029
    53.84000   3497.00000   3365.92913      0.00029
    53.85000   3414.00000   3357.33632      0.00029
    53.86000   3389.00000   3348.95662      0.00030
    53.87000   3401.00000   3340.78692      0.00029
    53.88000   3362.00000   3332.82452      0.00030
    53.89000   3410.00000   3325.06442      0.00029
    53.90000   3361.00000   3317.49937      0.00030
    53.91000   3428.00000   3310.11988      0.00029
    53.92000   3329.00000   3302.91416      0.00030
    53.93000   3272.00000   3295.86786      0.00031
    53.94000   3284.00000   3288.96513      0.00030
    53.95000   3285.00000   3282.18785      0.00030
    53.96000   3306.00000   3275.51592      0.00030
    53.97000   3246.00000   3268.92748      0.00031
    53.98000   3333.00000   3262.39927      0.00030
    53.99000   3359.00000   3255.90670      0.00030
    54.00000   3350.00000   3249.42323      0.00030
    54.01000   3434.00000   3242.92269      0.00029
    54.02000   3358.00000   3236.37970      0.00030
    54.03000   3317.00000   3229.76769      0.00030
    54.04000   3325.00000   3223.05435      0.00030
    54.05000   3346.00000   3216.22350      0.00030
    54.06000   3410.00000   3209.25545      0.00029
    54.07000   3307.00000   3202.12329      0.00030
    54.08000   3305.00000   3194.80577      0.00030
    54.09000   3367.00000   3187.28555      0.00030
    54.10000   3272.00000   3179.54805      0.00031
    54.11000   3299.00000   3171.58179      0.00030
    54.12000   3274.00000   3163.37851      0.00031
    54.13000   3383.00000   3154.93342      0.00030
    54.14000   3318.00000   3146.24520      0.00030
    54.15000   3370.00000   3137.31604      0.00030
    54.16000   3282.00000   3128.15165      0.00030
    54.17000   3391.00000   3118.76118      0.00029
    54.18000   3437.00000   3109.15727      0.00029
    54.19000   3362.00000   3099.35559      0.00030
    54.20000   3326.00000   3089.37227      0.00030
    54.21000   3308.00000   3079.22637      0.00030
    54.22000   3259.00000   3068.94162      0.00031
    54.23000   3317.00000   3058.54253      0.00030
    54.24000   3394.00000   3048.05671      0.00029
    54.25000   3310.00000   3037.51121      0.00030
    54.26000   3446.00000   3026.92071      0.00029
    54.27000   3395.00000   3016.31687      0.00029
    54.28000   3385.00000   3005.72894      0.00030
    54.29000   3435.00000   2995.18369      0.00029
    54.30000   3499.00000   2984.70717      0.00029
    54.31000   3437.00000   2974.32466      0.00029
    54.32000   3450.00000   2964.06051      0.00029
    54.33000   3344.00000   2953.93801      0.00030
    54.34000   3421.00000   2943.97925      0.00029
    54.35000   3472.00000   2934.20508      0.00029
    54.36000   3521.00000   2924.63507      0.00028
    54.37000   3413.00000   2915.28756      0.00029
    54.38000   3404.00000   2906.17965      0.00029
    54.39000   3360.00000   2897.32735      0.00030
    54.40000   3397.00000   2888.74578      0.00029
    54.41000   3371.00000   2880.44989      0.00030
    54.42000   3364.00000   2872.45125      0.00030
    54.43000   3327.00000   2864.74852      0.00030
    54.44000   3382.00000   2857.35856      0.00030
    54.45000   3339.00000   2850.29168      0.00030
    54.46000   3342.00000   2843.55586      0.00030
    54.47000   3323.00000   2837.15828      0.00030
    54.48000   3333.00000   2831.10544      0.00030
    54.49000   3402.00000   2825.40324      0.00029
    54.50000   3272.00000   2820.05711      0.00031
    54.51000   3278.00000   2815.07204      0.00031
    54.52000   3294.00000   2810.45268      0.00030
    54.53000   3312.00000   2806.20347      0.00030
    54.54000   3214.00000   2802.32864      0.00031
    54.55000   3200.00000   2798.83235      0.00031
    54.56000   3258.00000   2795.71876      0.00031
    54.57000   3222.00000   2792.99207      0.00031
    54.58000   3237.00000   2790.65662      0.00031
    54.59000   3271.00000   2788.71698      0.00031
    54.60000   3212.00000   2787.17799      0.00031
    54.61000   3290.00000   2786.04487      0.00030
    54.62000   3255.00000   2785.32326      0.00031
    54.63000   3173.00000   2785.01935      0.00032
    54.64000   3214.00000   2785.13992      0.00031
    54.65000   3182.00000   2785.69247      0.00031
    54.66000   3226.00000   2786.68556      0.00031
    54.67000   3224.00000   2788.12967      0.00031
    54.68000   3185.00000   2790.03935      0.00031
    54.69000   3147.00000   2792.43367      0.00032
    54.70000   3169.00000   2795.31536      0.00032
    54.71000   3251.00000   2798.67634      0.00031
    54.72000   3223.00000   2802.54413      0.00031
    54.73000   3218.00000   2806.94210      0.00031
    54.74000   3194.00000   2811.88998      0.00031
    54.75000   3204.00000   2817.40921      0.00031
    54.76000   3230.00000   2823.52367      0.00031
    54.77000   3265.00000   2830.25986      0.00031
    54.78000   3177.00000   2837.64740      0.00031
    54.79000   3261.00000   2845.71887      0.00031
    54.80000   3182.00000   2854.50772      0.00031
    54.81000   3196.00000   2864.05403      0.00031
    54.82000   3414.00000   2874.40061      0.00029
    54.83000   3322.00000   2885.59305      0.00030
    54.84000   3192.00000   2897.68014      0.00031
    54.85000   3145.00000   2910.71327      0.00032
    54.86000   3295.00000   2924.74538      0.00030
    54.87000   3299.00000   2939.82707      0.00030
    54.88000   3312.00000   2956.01544      0.00030
    54.89000   3277.00000   2973.45782      0.00031
    54.90000   3211.00000   2992.30394      0.00031
    54.91000   3284.00000   3012.56937      0.00030
    54.92000   3341.00000   3034.35693      0.00030
    54.93000   3259.00000   3057.74493      0.00031
    54.94000   3326.00000   3082.83677      0.00030
    54.95000   3264.00000   3109.73621      0.00031
    54.96000   3353.00000   3138.54544      0.00030
    54.97000   3358.00000   3169.37068      0.00030
    54.98000   3408.00000   3202.31623      0.00029
    54.99000   3318.00000   3237.47912      0.00030
    55.00000   3288.00000   3274.94650      0.00030
    55.01000   3377.00000   3314.79152      0.00030
    55.02000   3445.00000   3357.05364      0.00029
    55.03000   3402.00000   3401.70882      0.00029
    55.04000   3316.00000   3448.72708      0.00030
    55.05000   3365.00000   3498.00698      0.00030
    55.06000   3319.00000   3549.36101      0.00030
    55.07000   3393.00000   3602.50175      0.00029
    55.08000   3409.00000   3657.02213      0.00029
    55.09000   3461.00000   3712.37691      0.00029
    55.10000   3435.00000   3767.86835      0.00029
    55.11000   3360.00000   3822.63993      0.00030
    55.12000   3363.00000   3875.68282      0.00030
    55.13000   3432.00000   3925.85931      0.00029
    55.14000   3334.00000   3971.94686      0.00030
    55.15000   3415.00000   4012.70342      0.00029
    55.16000   3526.00000   4046.95110      0.00028
    55.17000   3417.00000   4073.67027      0.00029
    55.18000   3422.00000   4092.09178      0.00029
    55.19000   3486.00000   4101.77389      0.00029
    55.20000   3354.00000   4102.65114      0.00030
    55.21000   3374.00000   4095.04144      0.00030
    55.22000   3306.00000   4079.61399      0.00030
    55.23000   3330.00000   4057.32187      0.00030
    55.24000   3402.00000   4029.31153      0.00029
    55.25000   3481.00000   3996.82416      0.00029
    55.26000   3452.00000   3961.10338      0.00029
    55.27000   3384.00000   3923.31957      0.00030
    55.28000   3305.00000   3884.51639      0.00030
    55.29000   3405.00000   3845.58000      0.00029
    55.30000   3480.00000   3807.22816      0.00029
    55.31000   3394.00000   3770.01445      0.00029
    55.32000   3430.00000   3734.34269      0.00029
    55.33000   3460.00000   3700.48663      0.00029
    55.34000   3446.00000   3668.61174      0.00029
    55.35000   3374.00000   3638.79670      0.00030
    55.36000   3419.00000   3611.05381      0.00029
    55.37000   3407.00000   3585.34067      0.00029
    55.38000   3344.00000   3561.55658      0.00030
    55.39000   3407.00000   3539.59821      0.00029
    55.40000   3448.00000   3519.34622      0.00029
    55.41000   3455.00000   3500.66432      0.00029
    55.42000   3388.00000   3483.40928      0.00030
    55.43000   3412.00000   3467.43925      0.00029
    55.44000   3397.00000   3452.62421      0.00029
    55.45000   3413.00000   3438.82316      0.00029
    55.46000   3351.00000   3425.91406      0.00030
    55.47000   3414.00000   3413.78217      0.00029
    55.48000   3396.00000   3402.25859      0.00029
    55.49000   3420.00000   3391.15623      0.00029
    55.50000   3330.00000   3380.52974      0.00030
    55.51000   3303.00000   3370.29095      0.00030
    55.52000   3372.00000   3360.32724      0.00030
    55.53000   3307.00000   3350.56643      0.00030
    55.54000   3300.00000   3340.95049      0.00030
    55.55000   3284.00000   3331.42543      0.00030
    55.56000   3283.00000   3321.94540      0.00030
    55.57000   3238.00000   3312.47752      0.00031
    55.58000   3211.00000   3302.99464      0.00031
    55.59000   3278.00000   3293.47392      0.00031
    55.60000   3230.00000   3283.90029      0.00031
    55.61000   3169.00000   3274.26299      0.00032
    55.62000   3101.00000   3264.55505      0.00032
    55.63000   3222.00000   3254.77285      0.00031
    55.64000   3068.00000   3244.91539      0.00033
    55.65000   3105.00000   3234.98369      0.00032
    55.66000   3152.00000   3224.98025      0.00032
    55.67000   3087.00000   3214.90855      0.00032
    55.68000   2948.00000   3204.77264      0.00034
    55.69000   3014.00000   3194.57684      0.00033
    55.70000   3010.00000   3184.32544      0.00033
    55.71000   3026.00000   3174.02256      0.00033
    55.72000   2950.00000   3163.67197      0.00034
    55.73000   2966.00000   3153.27709      0.00034
    55.74000   2877.00000   3142.84091      0.00035
    55.75000   2962.00000   3132.36602      0.00034
    55.76000   2975.00000   3121.85466      0.00034
    55.77000   2831.00000   3111.30880      0.00035
    55.78000   2871.00000   3100.73016      0.00035
    55.79000   2874.00000   3090.12038      0.00035
    55.80000   2790.00000   3079.48102      0.00036
    55.81000   2808.00000   3068.81370      0.00036
    55.82000   2804.00000   3058.12016      0.00036
    55.83000   2774.00000   3047.40229      0.00036
    55.84000   2772.00000   3036.66226      0.00036
    55.85000   2731.00000   3025.90247      0.00037
    55.86000   2744.00000   3015.12567      0.00036
    55.87000   2707.00000   3004.33498      0.00037
    55.88000   2706.00000   2993.53390      0.00037
    55.89000   2791.00000   2982.72655      0.00036
    55.90000   2698.00000   2971.91709      0.00037
    55.91000   2737.00000   2961.10763      0.00037
    55.92000   2703.00000   2950.30386      0.00037
    55.93000   2711.00000   2939.51094      0.00037
    55.94000   2682.00000   2928.73393      0.00037
    55.95000   2659.00000   2917.97820      0.00038
    55.96000   2725.00000   2907.24938      0.00037
    55.97000   2760.00000   2896.55355      0.00036
    55.98000   2676.00000   2885.89784      0.00037
    55.99000   2613.00000   2875.28848      0.00038
    56.00000   2588.00000   2864.72384      0.00039
    56.01000   2622.00000   2854.21278      0.00038
    56.02000   2631.00000   2843.76264      0.00038
    56.03000   2616.00000   2833.37940      0.00038
    56.04000   2658.00000   2823.06888      0.00038
    56.05000   2585.00000   2812.83685      0.00039
    56.06000   2571.00000   2802.68902      0.00039
    56.07000   2551.00000   2792.63099      0.00039
    56.08000   2480.00000   2782.66826      0.00040
    56.09000   2548.00000   2772.80624      0.00039
    56.10000   2565.00000   2763.05029      0.00039
    56.11000   2558.00000   2753.40604      0.00039
    56.12000   2565.00000   2743.87943      0.00039
    56.13000   2534.00000   2734.47717      0.00039
    56.14000   2519.00000   2725.20810      0.00040
    56.15000   2511.00000   2716.08400      0.00040
    56.16000   2572.00000   2707.10314      0.00039
    56.17000   2524.00000   2698.23240      0.00040
    56.18000   2483.00000   2689.49741      0.00040
    56.19000   2423.00000   2680.89842      0.00041
    56.20000   2432.00000   2672.44393      0.00041
    56.21000   2476.00000   2664.13822      0.00040
    56.22000   2555.00000   2655.98360      0.00039
    56.23000   2549.00000   2647.98216      0.00039
    56.24000   2462.00000   2640.13581      0.00041
    56.25000   2478.00000   2632.44627      0.00040
    56.26000   2484.00000   2624.91533      0.00040
    56.27000   2496.00000   2617.54380      0.00040
    56.28000   2448.00000   2610.32681      0.00041
    56.29000   2475.00000   2603.26425      0.00040
    56.30000   2516.00000   2596.35496      0.00040
    56.31000   2475.00000   2589.59499      0.00040
    56.32000   2498.00000   2582.97869      0.00040
    56.33000   2457.00000   2576.49553      0.00041
    56.34000   2471.00000   2570.13309      0.00040
    56.35000   2427.00000   2563.94235      0.00041
    56.36000   2475.00000   2557.99170      0.00040
    56.37000   2400.00000   2552.20896      0.00042
    56.38000   2490.00000   2546.58235      0.00040
    56.39000   2422.00000   2541.11085      0.00041
    56.40000   2464.00000   2535.79342      0.00041
    56.41000   2487.00000   2530.62921      0.00040
    56.42000   2430.00000   2525.61766      0.00041
    56.43000   2397.00000   2520.75890      0.00042
    56.44000   2456.00000   2516.05535      0.00041
    56.45000   2401.00000   2511.50605      0.00042
    56.46000   2426.00000   2507.08884      0.00041
    56.47000   2434.00000   2502.81291      0.00041
    56.48000   2433.00000   2498.67984      0.00041
    56.49000   2431.00000   2494.68823      0.00041
    56.50000   2483.00000   2490.83653      0.00040
    56.51000   2448.00000   2487.12316      0.00041
    56.52000   2453.00000   2483.54650      0.00041
    56.53000   2397.00000   2480.10496      0.00042
    56.54000   2382.00000   2476.79689      0.00042
    56.55000   2411.00000   2473.62066      0.00041
    56.56000   2439.00000   2470.57460      0.00041
    56.57000   2439.00000   2467.65707      0.00041
    56.58000   2390.00000   2464.86651      0.00042
    56.59000   2395.00000   2462.20172      0.00042
    56.60000   2405.00000   2459.66236      0.00042
    56.61000   2343.00000   2457.24909      0.00043
    56.62000   2362.00000   2454.95742      0.00042
    56.63000   2343.00000   2452.77680      0.00043
    56.64000   2391.00000   2450.71091      0.00042
    56.65000   2444.00000   2448.75965      0.00041
    56.66000   2425.00000   2446.92125      0.00041
    56.67000   2489.00000   2445.19391      0.00040
    56.68000   2437.00000   2443.57579      0.00041
    56.69000   2452.00000   2442.06508      0.00041
    56.70000   2345.00000   2440.65994      0.00043
    56.71000   2357.00000   2439.35872      0.00042
    56.72000   2398.00000   2438.16102      0.00042
    56.73000   2382.00000   2437.07018      0.00042
    56.74000   2468.00000   2436.09899      0.00041
    56.75000   2382.00000   2435.27257      0.00042
    56.76000   2403.00000   2434.56331      0.00042
    56.77000   2429.00000   2433.86486      0.00041
    56.78000   2394.00000   2433.23761      0.00042
    56.79000   2414.00000   2432.69891      0.00041
    56.80000   2477.00000   2432.24716      0.00040
    56.81000   2423.00000   2431.88051      0.00041
    56.82000   2439.00000   2431.59712      0.00041
    56.83000   2372.00000   2431.39519      0.00042
    56.84000   2460.00000   2431.27299      0.00041
    56.85000   2464.00000   2431.22904      0.00041
    56.86000   2458.00000   2431.26262      0.00041
    56.87000   2377.00000   2431.37331      0.00042
    56.88000   2495.00000   2431.55524      0.00040
    56.89000   2416.00000   2431.80427      0.00041
    56.90000   2358.00000   2432.12109      0.00042
    56.91000   2348.00000   2432.50487      0.00043
    56.92000   2357.00000   2432.95446      0.00042
    56.93000   2477.00000   2433.47045      0.00040
    56.94000   2402.00000   2434.05220      0.00042
    56.95000   2406.00000   2434.68454      0.00042
    56.96000   2389.00000   2435.36881      0.00042
    56.97000   2498.00000   2436.10580      0.00040
    56.98000   2392.00000   2436.89337      0.00042
    56.99000   2479.00000   2437.72892      0.00040
    57.00000   2384.00000   2438.60994      0.00042
    57.01000   2432.00000   2439.53425      0.00041
    57.02000   2418.00000   2440.50009      0.00041
    57.03000   2434.00000   2441.50261      0.00041
    57.04000   2411.00000   2442.53361      0.00041
    57.05000   2460.00000   2443.59280      0.00041
    57.06000   2454.00000   2444.67741      0.00041
    57.07000   2400.00000   2445.78359      0.00042
    57.08000   2420.00000   2446.90732      0.00041
    57.09000   2435.00000   2448.04438      0.00041
    57.10000   2438.00000   2449.19034      0.00041
    57.11000   2398.00000   2450.34044      0.00042
    57.12000   2415.00000   2451.48960      0.00041
    57.13000   2410.00000   2452.63270      0.00041
    57.14000   2395.00000   2453.76440      0.00042
    57.15000   2476.00000   2454.87720      0.00040
    57.16000   2477.00000   2455.96119      0.00040
    57.17000   2426.00000   2457.02988      0.00041
    57.18000   2413.00000   2458.11730      0.00041
    57.19000   2432.00000   2459.18360      0.00041
    57.20000   2441.00000   2460.22166      0.00041
    57.21000   2444.00000   2461.23041      0.00041
    57.22000   2426.00000   2462.21449      0.00041
    57.23000   2369.00000   2463.18211      0.00042
    57.24000   2405.00000   2464.10344      0.00042
    57.25000   2421.00000   2464.95018      0.00041
    57.26000   2445.00000   2465.74055      0.00041
    57.27000   2386.00000   2466.47870      0.00042
    57.28000   2349.00000   2467.16291      0.00043
    57.29000   2380.00000   2467.79392      0.00042
    57.30000   2370.00000   2468.37266      0.00042
    57.31000   2401.00000   2468.88100      0.00042
    57.32000   2411.00000   2469.31916      0.00041
    57.33000   2429.00000   2469.68987      0.00041
    57.34000   2397.00000   2469.99222      0.00042
    57.35000   2375.00000   2470.22472      0.00042
    57.36000   2401.00000   2470.38604      0.00042
    57.37000   2456.00000   2470.47505      0.00041
    57.38000   2466.00000   2470.49083      0.00041
    57.39000   2445.00000   2470.43263      0.00041
    57.40000   2393.00000   2470.29988      0.00042
    57.41000   2426.00000   2470.09222      0.00041
    57.42000   2380.00000   2469.80942      0.00042
    57.43000   2392.00000   2469.45142      0.00042
    57.44000   2344.00000   2469.01832      0.00043
    57.45000   2282.00000   2468.51034      0.00044
    57.46000   2375.00000   2467.92784      0.00042
    57.47000   2366.00000   2467.27129      0.00042
    57.48000   2409.00000   2466.54129      0.00042
    57.49000   2318.00000   2465.73852      0.00043
    57.50000   2398.00000   2464.86376      0.00042
    57.51000   2475.00000   2463.91791      0.00040
    57.52000   2391.00000   2462.90192      0.00042
    57.53000   2404.00000   2461.81687      0.00042
    57.54000   2392.00000   2460.66390      0.00042
    57.55000   2260.00000   2459.44425      0.00044
    57.56000   2307.00000   2458.15927      0.00043
    57.57000   2396.00000   2456.81039      0.00042
    57.58000   2343.00000   2455.39916      0.00043
    57.59000   2388.00000   2453.92722      0.00042
    57.60000   2324.00000   2452.39634      0.00043
    57.61000   2288.00000   2450.80843      0.00044
    57.62000   2287.00000   2449.16549      0.00044
    57.63000   2260.00000   2447.46968      0.00044
    57.64000   2375.00000   2445.72330      0.00042
    57.65000   2323.00000   2443.92878      0.00043
    57.66000   2332.00000   2442.08871      0.00043
    57.67000   2336.00000   2440.20580      0.00043
    57.68000   2329.00000   2438.28295      0.00043
    57.69000   2267.00000   2436.32318      0.00044
    57.70000   2234.00000   2434.32963      0.00045
    57.71000   2333.00000   2432.30562      0.00043
    57.72000   2303.00000   2430.25457      0.00043
    57.73000   2299.00000   2428.18004      0.00043
    57.74000   2282.00000   2426.08578      0.00044
    57.75000   2267.00000   2423.97581      0.00044
    57.76000   2300.00000   2421.85481      0.00043
    57.77000   2338.00000   2419.72733      0.00043
    57.78000   2293.00000   2417.59334      0.00044
    57.79000   2269.00000   2415.45733      0.00044
    57.80000   2316.00000   2413.32455      0.00043
    57.81000   2274.00000   2411.19928      0.00044
    57.82000   2300.00000   2409.08574      0.00043
    57.83000   2273.00000   2406.98784      0.00044
    57.84000   2293.00000   2404.90774      0.00044
    57.85000   2323.00000   2402.84974      0.00043
    57.86000   2255.00000   2400.81757      0.00044
    57.87000   2321.00000   2398.81446      0.00043
    57.88000   2215.00000   2396.84338      0.00045
    57.89000   2338.00000   2394.90684      0.00043
    57.90000   2347.00000   2393.00955      0.00043
    57.91000   2263.00000   2391.15950      0.00044
    57.92000   2268.00000   2389.35559      0.00044
    57.93000   2297.00000   2387.60004      0.00044
    57.94000   2233.00000   2385.89550      0.00045
    57.95000   2222.00000   2384.24448      0.00045
    57.96000   2288.00000   2382.64934      0.00044
    57.97000   2438.00000   2381.11229      0.00041
    57.98000   2255.00000   2379.63534      0.00044
    57.99000   2321.00000   2378.22024      0.00043
    58.00000   2258.00000   2376.86836      0.00044
    58.01000   2317.00000   2375.58054      0.00043
    58.02000   2370.00000   2374.35672      0.00042
    58.03000   2350.00000   2373.19559      0.00043
    58.04000   2287.00000   2372.09400      0.00044
    58.05000   2275.00000   2371.04587      0.00044
    58.06000   2348.00000   2370.04177      0.00043
    58.07000   2348.00000   2369.06779      0.00043
    58.08000   2291.00000   2368.10380      0.00044
    58.09000   2412.00000   2367.12272      0.00041
    58.10000   2257.00000   2366.08999      0.00044
    58.11000   2360.00000   2364.96304      0.00042
    58.12000   2293.00000   2363.68778      0.00044
    58.13000   2293.00000   2362.21132      0.00044
    58.14000   2231.00000   2360.53518      0.00045
    58.15000   2346.00000   2358.63604      0.00043
    58.16000   2325.00000   2356.44823      0.00043
    58.17000   2341.00000   2353.95540      0.00043
    58.18000   2285.00000   2351.16746      0.00044
    58.19000   2256.00000   2348.11352      0.00044
    58.20000   2289.00000   2344.83804      0.00044
    58.21000   2242.00000   2341.39432      0.00045
    58.22000   2315.00000   2337.83959      0.00043
    58.23000   2387.00000   2334.23007      0.00042
    58.24000   2338.00000   2330.61359      0.00043
    58.25000   2334.00000   2327.03022      0.00043
    58.26000   2366.00000   2323.51079      0.00042
    58.27000   2366.00000   2320.07729      0.00042
    58.28000   2286.00000   2316.74094      0.00044
    58.29000   2316.00000   2313.51159      0.00043
    58.30000   2271.00000   2310.44356      0.00044
    58.31000   2327.00000   2307.55456      0.00043
    58.32000   2407.00000   2304.82385      0.00042
    58.33000   2285.00000   2302.25321      0.00044
    58.34000   2278.00000   2299.85123      0.00044
    58.35000   2316.00000   2297.60127      0.00043
    58.36000   2313.00000   2295.46902      0.00043
    58.37000   2254.00000   2293.48388      0.00044
    58.38000   2265.00000   2291.65170      0.00044
    58.39000   2273.00000   2289.97304      0.00044
    58.40000   2289.00000   2288.44749      0.00044
    58.41000   2339.00000   2287.07837      0.00043
    58.42000   2394.00000   2285.86901      0.00042
    58.43000   2387.00000   2284.82351      0.00042
    58.44000   2354.00000   2283.94719      0.00042
    58.45000   2279.00000   2283.24695      0.00044
    58.46000   2305.00000   2282.73164      0.00043
    58.47000   2347.00000   2282.41288      0.00043
    58.48000   2270.00000   2282.30443      0.00044
    58.49000   2311.00000   2282.41612      0.00043
    58.50000   2226.00000   2282.76719      0.00045
    58.51000   2282.00000   2283.38087      0.00044
    58.52000   2373.00000   2284.28271      0.00042
    58.53000   2314.00000   2285.50204      0.00043
    58.54000   2262.00000   2287.07256      0.00044
    58.55000   2333.00000   2289.03261      0.00043
    58.56000   2348.00000   2291.42534      0.00043
    58.57000   2337.00000   2294.29879      0.00043
    58.58000   2286.00000   2297.70565      0.00044
    58.59000   2343.00000   2301.70293      0.00043
    58.60000   2319.00000   2306.35139      0.00043
    58.61000   2323.00000   2311.71462      0.00043
    58.62000   2354.00000   2317.85734      0.00042
    58.63000   2331.00000   2324.84346      0.00043
    58.64000   2306.00000   2332.73158      0.00043
    58.65000   2332.00000   2341.57500      0.00043
    58.66000   2348.00000   2351.44905      0.00043
    58.67000   2323.00000   2362.40096      0.00043
    58.68000   2219.00000   2374.39889      0.00045
    58.69000   2405.00000   2387.38805      0.00042
    58.70000   2372.00000   2401.25676      0.00042
    58.71000   2350.00000   2415.81052      0.00043
    58.72000   2299.00000   2430.75137      0.00043
    58.73000   2322.00000   2445.66157      0.00043
    58.74000   2369.00000   2459.99875      0.00042
    58.75000   2416.00000   2473.11114      0.00041
    58.76000   2337.00000   2484.28047      0.00043
    58.77000   2378.00000   2492.79473      0.00042
    58.78000   2349.00000   2498.04367      0.00043
    58.79000   2317.00000   2499.61781      0.00043
    58.80000   2328.00000   2497.38452      0.00043
    58.81000   2417.00000   2491.51629      0.00041
    58.82000   2359.00000   2482.46069      0.00042
    58.83000   2360.00000   2470.86100      0.00042
    58.84000   2371.00000   2457.45251      0.00042
    58.85000   2390.00000   2442.96338      0.00042
    58.86000   2377.00000   2428.04104      0.00042
    58.87000   2375.00000   2413.21201      0.00042
    58.88000   2388.00000   2398.87181      0.00042
    58.89000   2341.00000   2385.29566      0.00043
    58.90000   2441.00000   2372.66026      0.00041
    58.91000   2404.00000   2361.05690      0.00042
    58.92000   2371.00000   2350.49299      0.00042
    58.93000   2374.00000   2340.97429      0.00042
    58.94000   2364.00000   2332.47230      0.00042
    58.95000   2408.00000   2324.93671      0.00042
    58.96000   2413.00000   2318.30773      0.00041
    58.97000   2403.00000   2312.52337      0.00042
    58.98000   2432.00000   2307.51807      0.00041
    58.99000   2476.00000   2303.22584      0.00040
    59.00000   2387.00000   2299.58422      0.00042
    59.01000   2433.00000   2296.53763      0.00041
    59.02000   2420.00000   2294.03379      0.00041
    59.03000   2441.00000   2292.02098      0.00041
    59.04000   2395.00000   2290.45434      0.00042
    59.05000   2478.00000   2289.28955      0.00040
    59.06000   2396.00000   2288.50024      0.00042
    59.07000   2426.00000   2288.13077      0.00041
    59.08000   2548.00000   2288.12158      0.00039
    59.09000   2470.00000   2288.41742      0.00040
    59.10000   2479.00000   2289.01531      0.00040
    59.11000   2443.00000   2289.90762      0.00041
    59.12000   2473.00000   2291.08335      0.00040
    59.13000   2526.00000   2292.53145      0.00040
    59.14000   2553.00000   2294.23963      0.00039
    59.15000   2468.00000   2296.19235      0.00041
    59.16000   2485.00000   2298.36811      0.00040
    59.17000   2538.00000   2300.73895      0.00039
    59.18000   2563.00000   2303.26676      0.00039
    59.19000   2519.00000   2305.90115      0.00040
    59.20000   2593.00000   2308.57815      0.00039
    59.21000   2500.00000   2311.22011      0.00040
    59.22000   2525.00000   2313.73798      0.00040
    59.23000   2549.00000   2316.03606      0.00039
    59.24000   2590.00000   2318.01987      0.00039
    59.25000   2517.00000   2319.60784      0.00040
    59.26000   2591.00000   2320.73438      0.00039
    59.27000   2592.00000   2321.33540      0.00039
    59.28000   2522.00000   2321.42076      0.00040
    59.29000   2608.00000   2321.02581      0.00038
    59.30000   2578.00000   2320.21277      0.00039
    59.31000   2582.00000   2319.05467      0.00039
    59.32000   2573.00000   2317.61725      0.00039
    59.33000   2534.00000   2315.99807      0.00039
    59.34000   2528.00000   2314.26939      0.00040
    59.35000   2507.00000   2312.48534      0.00040
    59.36000   2590.00000   2310.67764      0.00039
    59.37000   2478.00000   2308.84631      0.00040
    59.38000   2468.00000   2306.99899      0.00041
    59.39000   2524.00000   2305.17148      0.00040
    59.40000   2441.00000   2303.43972      0.00041
    59.41000   2415.00000   2301.70774      0.00041
    59.42000   2404.00000   2299.93710      0.00042
    59.43000   2451.00000   2298.09750      0.00041
    59.44000   2481.00000   2296.15727      0.00040
    59.45000   2468.00000   2294.08506      0.00041
    59.46000   2395.00000   2291.85173      0.00042
    59.47000   2508.00000   2289.42880      0.00040
    59.48000   2498.00000   2286.77599      0.00040
    59.49000   2452.00000   2283.86412      0.00041
    59.50000   2436.00000   2280.67000      0.00041
    59.51000   2347.00000   2277.16130      0.00043
    59.52000   2380.00000   2273.30688      0.00042
    59.53000   2379.00000   2269.20280      0.00042
    59.54000   2337.00000   2265.03330      0.00043
    59.55000   2277.00000   2260.66590      0.00044
    59.56000   2252.00000   2256.09668      0.00044
    59.57000   2357.00000   2251.35305      0.00042
    59.58000   2312.00000   2246.46550      0.00043
    59.59000   2302.00000   2241.46640      0.00043
    59.60000   2263.00000   2236.38616      0.00044
    59.61000   2240.00000   2231.25962      0.00045
    59.62000   2313.00000   2226.19076      0.00043
    59.63000   2282.00000   2221.27873      0.00044
    59.64000   2243.00000   2216.51467      0.00045
    59.65000   2240.00000   2211.90584      0.00045
    59.66000   2311.00000   2207.51255      0.00043
    59.67000   2298.00000   2203.38718      0.00044
    59.68000   2188.00000   2199.57897      0.00046
    59.69000   2328.00000   2196.11157      0.00043
    59.70000   2313.00000   2192.98023      0.00043
    59.71000   2254.00000   2190.23014      0.00044
    59.72000   2176.00000   2187.88148      0.00046
    59.73000   2148.00000   2185.93530      0.00047
    59.74000   2273.00000   2184.37608      0.00044
    59.75000   2242.00000   2183.16723      0.00045
    59.76000   2220.00000   2182.24629      0.00045
    59.77000   2242.00000   2181.52058      0.00045
    59.78000   2231.00000   2180.86501      0.00045
    59.79000   2196.00000   2180.12157      0.00046
    59.80000   2176.00000   2179.09558      0.00046
    59.81000   2250.00000   2177.58142      0.00044
    59.82000   2127.00000   2175.38153      0.00047
    59.83000   2141.00000   2172.32193      0.00047
    59.84000   2185.00000   2168.27316      0.00046
    59.85000   2157.00000   2163.18596      0.00046
    59.86000   2118.00000   2157.15202      0.00047
    59.87000   2154.00000   2150.24053      0.00046
    59.88000   2162.00000   2142.60202      0.00046
    59.89000   2148.00000   2134.42136      0.00047
    59.90000   2155.00000   2125.90145      0.00046
    59.91000   2052.00000   2117.23248      0.00049
    59.92000   2038.00000   2108.57853      0.00049
    59.93000   2103.00000   2100.07121      0.00048
    59.94000   2073.00000   2091.80866      0.00048
    59.95000   2014.00000   2083.85758      0.00050
    59.96000   2042.00000   2076.25695      0.00049
    59.97000   2040.00000   2069.01979      0.00049
    59.98000   2114.00000   2062.13032      0.00047
    59.99000   2004.00000   2055.56239      0.00050
    60.00000   2015.00000   2049.25599      0.00050
    60.01000   2035.00000   2043.16245      0.00049
    60.02000   2106.00000   2037.51041      0.00047
    60.03000   1999.00000   2032.39088      0.00050
    60.04000   2101.00000   2027.60367      0.00048
    60.05000   2009.00000   2023.08684      0.00050
    60.06000   1995.00000   2018.82117      0.00050
    60.07000   2070.00000   2014.78726      0.00048
    60.08000   1960.00000   2010.96665      0.00051
    60.09000   2028.00000   2007.34205      0.00049
    60.10000   2003.00000   2003.89742      0.00050
    60.11000   2069.00000   2000.61798      0.00048
    60.12000   2047.00000   1997.49018      0.00049
    60.13000   2037.00000   1994.50169      0.00049
    60.14000   1947.00000   1991.64134      0.00051
    60.15000   1949.00000   1988.89902      0.00051
    60.16000   2058.00000   1986.26563      0.00049
    60.17000   2062.00000   1983.73297      0.00048
    60.18000   2000.00000   1981.29367      0.00050
    60.19000   2027.00000   1978.94107      0.00049
    60.20000   1993.00000   1976.66917      0.00050
    60.21000   2003.00000   1974.47251      0.00050
    60.22000   1946.00000   1972.34613      0.00051
    60.23000   1928.00000   1970.28547      0.00052
    60.24000   1973.00000   1968.28631      0.00051
    60.25000   2026.00000   1966.34473      0.00049
    60.26000   1930.00000   1964.45703      0.00052
    60.27000   1907.00000   1962.61973      0.00052
    60.28000   1906.00000   1960.82947      0.00052
    60.29000   1941.00000   1959.08301      0.00052
    60.30000   1902.00000   1957.37720      0.00053
    60.31000   1957.00000   1955.70896      0.00051
    60.32000   1926.00000   1954.07522      0.00052
    60.33000   1930.00000   1952.47303      0.00052
    60.34000   1911.00000   1950.89962      0.00052
    60.35000   1955.00000   1949.35285      0.00051
    60.36000   1955.00000   1947.83098      0.00051
    60.37000   1832.00000   1946.32830      0.00055
    60.38000   1944.00000   1944.84104      0.00051
    60.39000   1863.00000   1943.37013      0.00054
    60.40000   1853.00000   1941.90773      0.00054
    60.41000   1920.00000   1940.44673      0.00052
    60.42000   1918.00000   1938.98775      0.00052
    60.43000   1880.00000   1937.52866      0.00053
    60.44000   1924.00000   1936.06624      0.00052
    60.45000   1933.00000   1934.59738      0.00052
    60.46000   1982.00000   1933.11924      0.00050
    60.47000   1896.00000   1931.62958      0.00053
    60.48000   1899.00000   1930.12699      0.00053
    60.49000   1856.00000   1928.60952      0.00054
    60.50000   1865.00000   1927.06628      0.00054
    60.51000   1911.00000   1925.49840      0.00052
    60.52000   1903.00000   1923.90580      0.00053
    60.53000   1940.00000   1922.28702      0.00052
    60.54000   1805.00000   1920.64089      0.00055
    60.55000   1907.00000   1918.96659      0.00052
    60.56000   1993.00000   1917.26373      0.00050
    60.57000   1821.00000   1915.53232      0.00055
    60.58000   1860.00000   1913.77278      0.00054
    60.59000   1857.00000   1911.98591      0.00054
    60.60000   1855.00000   1910.17288      0.00054
    60.61000   1908.00000   1908.33504      0.00052
    60.62000   1782.00000   1906.47408      0.00056
    60.63000   1846.00000   1904.59281      0.00054
    60.64000   1785.00000   1902.69685      0.00056
    60.65000   1872.00000   1900.79968      0.00053
    60.66000   1945.00000   1898.92088      0.00051
    60.67000   1814.00000   1897.02561      0.00055
    60.68000   1788.00000   1895.06490      0.00056
    60.69000   1889.00000   1893.11032      0.00053
    60.70000   1860.00000   1891.15097      0.00054
    60.71000   1871.00000   1889.19201      0.00053
    60.72000   1819.00000   1887.23240      0.00055
    60.73000   1798.00000   1885.27220      0.00056
    60.74000   1817.00000   1883.31278      0.00055
    60.75000   1800.00000   1881.36866      0.00056
    60.76000   1861.00000   1879.44066      0.00054
    60.77000   1885.00000   1877.52458      0.00053
    60.78000   1848.00000   1875.61983      0.00054
    60.79000   1887.00000   1873.72859      0.00053
    60.80000   1863.00000   1871.85618      0.00054
    60.81000   1826.00000   1869.99560      0.00055
    60.82000   1813.00000   1868.14899      0.00055
    60.83000   1861.00000   1866.31764      0.00054
    60.84000   1816.00000   1864.50191      0.00055
    60.85000   1853.00000   1862.70201      0.00054
    60.86000   1826.00000   1860.91807      0.00055
    60.87000   1874.00000   1859.15019      0.00053
    60.88000   1816.00000   1857.39822      0.00055
    60.89000   1856.00000   1855.66141      0.00054
    60.90000   1835.00000   1853.93877      0.00054
    60.91000   1890.00000   1852.22864      0.00053
    60.92000   1869.00000   1850.52651      0.00054
    60.93000   1874.00000   1848.82223      0.00053
    60.94000   1799.00000   1847.10289      0.00056
    60.95000   1893.00000   1845.36172      0.00053
    60.96000   1864.00000   1843.67473      0.00054
    60.97000   1791.00000   1842.05466      0.00056
    60.98000   1782.00000   1840.46372      0.00056
    60.99000   1851.00000   1838.88940      0.00054
    61.00000   1844.00000   1837.33163      0.00054
    61.01000   1830.00000   1835.79013      0.00055
    61.02000   1792.00000   1834.26419      0.00056
    61.03000   1803.00000   1832.75233      0.00055
    61.04000   1842.00000   1831.25244      0.00054
    61.05000   1807.00000   1829.75745      0.00055
    61.06000   1801.00000   1828.27350      0.00056
    61.07000   1811.00000   1826.85562      0.00055
    61.08000   1821.00000   1825.46601      0.00055
    61.09000   1834.00000   1824.10095      0.00055
    61.10000   1884.00000   1822.76113      0.00053
    61.11000   1809.00000   1821.44699      0.00055
    61.12000   1779.00000   1820.15859      0.00056
    61.13000   1794.00000   1818.89611      0.00056
    61.14000   1800.00000   1817.66005      0.00056
    61.15000   1852.00000   1816.44903      0.00054
    61.16000   1854.00000   1815.25531      0.00054
    61.17000   1847.00000   1814.05808      0.00054
    61.18000   1797.00000   1812.88858      0.00056
    61.19000   1815.00000   1811.87012      0.00055
    61.20000   1811.00000   1810.88267      0.00055
    61.21000   1811.00000   1809.89755      0.00055
    61.22000   1817.00000   1808.84720      0.00055
    61.23000   1898.00000   1807.82950      0.00053
    61.24000   1799.00000   1807.14047      0.00056
    61.25000   1803.00000   1806.43420      0.00055
    61.26000   1810.00000   1805.55667      0.00055
    61.27000   1912.00000   1804.74322      0.00052
    61.28000   1829.00000   1804.88000      0.00055
    61.29000   1783.00000   1805.38398      0.00056
    61.30000   1773.00000   1806.15311      0.00056
    61.31000   1763.00000   1807.21592      0.00057
    61.32000   1831.00000   1808.60546      0.00055
    61.33000   1837.00000   1810.36507      0.00054
    61.34000   1745.00000   1812.52002      0.00057
    61.35000   1769.00000   1815.10129      0.00057
    61.36000   1866.00000   1818.13789      0.00054
    61.37000   1777.00000   1821.64367      0.00056
    61.38000   1825.00000   1825.62065      0.00055
    61.39000   1880.00000   1830.06401      0.00053
    61.40000   1800.00000   1834.93876      0.00056
    61.41000   1794.00000   1840.16573      0.00056
    61.42000   1776.00000   1845.62834      0.00056
    61.43000   1764.00000   1851.15152      0.00057
    61.44000   1803.00000   1856.49676      0.00055
    61.45000   1742.00000   1861.36657      0.00057
    61.46000   1809.00000   1865.42164      0.00055
    61.47000   1787.00000   1868.31425      0.00056
    61.48000   1828.00000   1869.73604      0.00055
    61.49000   1755.00000   1869.46773      0.00057
    61.50000   1796.00000   1867.43024      0.00056
    61.51000   1784.00000   1863.72971      0.00056
    61.52000   1774.00000   1858.55918      0.00056
    61.53000   1728.00000   1852.22485      0.00058
    61.54000   1747.00000   1845.07637      0.00057
    61.55000   1784.00000   1837.45940      0.00056
    61.56000   1769.00000   1829.67589      0.00057
    61.57000   1760.00000   1821.96535      0.00057
    61.58000   1812.00000   1814.50218      0.00055
    61.59000   1830.00000   1807.40973      0.00055
    61.60000   1749.00000   1800.76657      0.00057
    61.61000   1709.00000   1794.59747      0.00059
    61.62000   1721.00000   1788.91043      0.00058
    61.63000   1783.00000   1783.69768      0.00056
    61.64000   1740.00000   1778.93892      0.00057
    61.65000   1784.00000   1774.60290      0.00056
    61.66000   1771.00000   1770.66056      0.00056
    61.67000   1774.00000   1767.07995      0.00056
    61.68000   1701.00000   1763.82817      0.00059
    61.69000   1775.00000   1760.87303      0.00056
    61.70000   1791.00000   1758.18385      0.00056
    61.71000   1797.00000   1755.73188      0.00056
    61.72000   1793.00000   1753.49061      0.00056
    61.73000   1856.00000   1751.43594      0.00054
    61.74000   1810.00000   1749.54636      0.00055
    61.75000   1699.00000   1747.80245      0.00059
    61.76000   1809.00000   1746.18725      0.00055
    61.77000   1723.00000   1744.68591      0.00058
    61.78000   1829.00000   1743.28555      0.00055
    61.79000   1765.00000   1741.97506      0.00057
    61.80000   1770.00000   1740.74485      0.00056
    61.81000   1823.00000   1739.58623      0.00055
    61.82000   1806.00000   1738.49043      0.00055
    61.83000   1770.00000   1737.44840      0.00056
    61.84000   1735.00000   1736.44997      0.00058
    61.85000   1776.00000   1735.48169      0.00056
    61.86000   1734.00000   1734.52574      0.00058
    61.87000   1798.00000   1733.54671      0.00056
    61.88000   1792.00000   1732.54999      0.00056
    61.89000   1766.00000   1731.76416      0.00057
    61.90000   1779.00000   1731.00966      0.00056
    61.91000   1783.00000   1730.30577      0.00056
    61.92000   1748.00000   1729.62834      0.00057
    61.93000   1693.00000   1728.97597      0.00059
    61.94000   1748.00000   1728.35919      0.00057
    61.95000   1741.00000   1727.76939      0.00057
    61.96000   1754.00000   1727.20373      0.00057
    61.97000   1765.00000   1726.66097      0.00057
    61.98000   1775.00000   1726.13999      0.00056
    61.99000   1817.00000   1725.63977      0.00055
    62.00000   1729.00000   1725.15935      0.00058
    62.01000   1769.00000   1724.69785      0.00057
    62.02000   1738.00000   1724.25444      0.00058
    62.03000   1680.00000   1723.82836      0.00060
    62.04000   1717.00000   1723.41891      0.00058
    62.05000   1687.00000   1723.02540      0.00059
    62.06000   1754.00000   1722.64710      0.00057
    62.07000   1781.00000   1722.28268      0.00056
    62.08000   1747.00000   1721.92977      0.00057
    62.09000   1707.00000   1721.58457      0.00059
    62.10000   1751.00000   1721.24045      0.00057
    62.11000   1766.00000   1720.88432      0.00057
    62.12000   1779.00000   1720.50135      0.00056
    62.13000   1735.00000   1720.13101      0.00058
    62.14000   1700.00000   1719.85058      0.00059
    62.15000   1754.00000   1719.59203      0.00057
    62.16000   1842.00000   1719.34514      0.00054
    62.17000   1730.00000   1719.10975      0.00058
    62.18000   1693.00000   1718.88578      0.00059
    62.19000   1822.00000   1718.67316      0.00055
    62.20000   1795.00000   1718.47188      0.00056
    62.21000   1775.00000   1718.28193      0.00056
    62.22000   1631.00000   1718.10336      0.00061
    62.23000   1707.00000   1717.93595      0.00059
    62.24000   1710.00000   1717.77907      0.00058
    62.25000   1781.00000   1717.63164      0.00056
    62.26000   1733.00000   1717.49195      0.00058
    62.27000   1842.00000   1717.35714      0.00054
    62.28000   1774.00000   1717.22272      0.00056
    62.29000   1744.00000   1717.08301      0.00057
    62.30000   1755.00000   1716.92235      0.00057
    62.31000   1762.00000   1716.74412      0.00057
    62.32000   1731.00000   1716.65952      0.00058
    62.33000   1737.00000   1716.60781      0.00058
    62.34000   1701.00000   1716.57981      0.00059
    62.35000   1711.00000   1716.56583      0.00058
    62.36000   1805.00000   1716.56611      0.00055
    62.37000   1704.00000   1716.58073      0.00059
    62.38000   1741.00000   1716.60955      0.00057
    62.39000   1763.00000   1716.65234      0.00057
    62.40000   1700.00000   1716.71203      0.00059
    62.41000   1771.00000   1716.79321      0.00056
    62.42000   1749.00000   1716.89284      0.00057
    62.43000   1747.00000   1717.01093      0.00057
    62.44000   1691.00000   1717.14821      0.00059
    62.45000   1697.00000   1717.30541      0.00059
    62.46000   1709.00000   1717.48334      0.00059
    62.47000   1716.00000   1717.68282      0.00058
    62.48000   1742.00000   1717.90471      0.00057
    62.49000   1713.00000   1718.14990      0.00058
    62.50000   1781.00000   1718.41933      0.00056
    62.51000   1766.00000   1718.71392      0.00057
    62.52000   1726.00000   1719.03466      0.00058
    62.53000   1716.00000   1719.38251      0.00058
    62.54000   1665.00000   1719.75850      0.00060
    62.55000   1767.00000   1720.16363      0.00057
    62.56000   1832.00000   1720.59896      0.00055
    62.57000   1657.00000   1721.06556      0.00060
    62.58000   1824.00000   1721.56451      0.00055
    62.59000   1703.00000   1722.09694      0.00059
    62.60000   1739.00000   1722.66401      0.00058
    62.61000   1709.00000   1723.26694      0.00059
    62.62000   1750.00000   1723.90698      0.00057
    62.63000   1782.00000   1724.58546      0.00056
    62.64000   1772.00000   1725.30377      0.00056
    62.65000   1754.00000   1726.06342      0.00057
    62.66000   1738.00000   1726.86599      0.00058
    62.67000   1771.00000   1727.71321      0.00056
    62.68000   1766.00000   1728.60696      0.00057
    62.69000   1765.00000   1729.54929      0.00057
    62.70000   1745.00000   1730.54247      0.00057
    62.71000   1733.00000   1731.58902      0.00058
    62.72000   1769.00000   1732.69172      0.00057
    62.73000   1709.00000   1733.85373      0.00059
    62.74000   1754.00000   1735.07855      0.00057
    62.75000   1768.00000   1736.37010      0.00057
    62.76000   1747.00000   1737.73276      0.00057
    62.77000   1708.00000   1739.17145      0.00059
    62.78000   1727.00000   1740.69154      0.00058
    62.79000   1776.00000   1742.29870      0.00056
    62.80000   1756.00000   1743.99898      0.00057
    62.81000   1763.00000   1745.80054      0.00057
    62.82000   1750.00000   1747.72034      0.00057
    62.83000   1683.00000   1749.76336      0.00059
    62.84000   1796.00000   1751.93973      0.00056
    62.85000   1726.00000   1754.25987      0.00058
    62.86000   1727.00000   1756.73574      0.00058
    62.87000   1801.00000   1759.37983      0.00056
    62.88000   1767.00000   1762.20497      0.00057
    62.89000   1780.00000   1765.22403      0.00056
    62.90000   1798.00000   1768.44945      0.00056
    62.91000   1772.00000   1771.89267      0.00056
    62.92000   1739.00000   1775.56317      0.00058
    62.93000   1745.00000   1779.46703      0.00057
    62.94000   1737.00000   1783.60499      0.00058
    62.95000   1775.00000   1787.97091      0.00056
    62.96000   1833.00000   1792.54813      0.00055
    62.97000   1839.00000   1797.30589      0.00054
    62.98000   1781.00000   1802.19550      0.00056
    62.99000   1712.00000   1807.14688      0.00058
    63.00000   1696.00000   1812.06664      0.00059
    63.01000   1768.00000   1816.83910      0.00057
    63.02000   1697.00000   1821.33203      0.00059
    63.03000   1797.00000   1825.40786      0.00056
    63.04000   1899.00000   1828.94060      0.00053
    63.05000   1788.00000   1831.83588      0.00056
    63.06000   1798.00000   1834.04942      0.00056
    63.07000   1810.00000   1835.60323      0.00055
    63.08000   1778.00000   1836.58121      0.00056
    63.09000   1784.00000   1837.03937      0.00056
    63.10000   1716.00000   1837.01717      0.00058
    63.11000   1912.00000   1836.72133      0.00052
    63.12000   1912.00000   1836.29762      0.00052
    63.13000   1788.00000   1835.85660      0.00056
    63.14000   1811.00000   1835.48473      0.00055
    63.15000   1780.00000   1835.24426      0.00056
    63.16000   1870.00000   1835.17547      0.00053
    63.17000   1940.00000   1835.29938      0.00052
    63.18000   1772.00000   1835.62668      0.00056
    63.19000   1788.00000   1836.17861      0.00056
    63.20000   1770.00000   1836.94535      0.00056
    63.21000   1790.00000   1837.91054      0.00056
    63.22000   1822.00000   1839.06232      0.00055
    63.23000   1874.00000   1840.39018      0.00053
    63.24000   1829.00000   1841.87703      0.00055
    63.25000   1857.00000   1843.50745      0.00054
    63.26000   1861.00000   1845.26617      0.00054
    63.27000   1887.00000   1847.13793      0.00053
    63.28000   1827.00000   1849.10750      0.00055
    63.29000   1861.00000   1851.15928      0.00054
    63.30000   1827.00000   1853.27707      0.00055
    63.31000   1842.00000   1855.44427      0.00054
    63.32000   1807.00000   1857.63838      0.00055
    63.33000   1840.00000   1859.84772      0.00054
    63.34000   1874.00000   1862.14243      0.00053
    63.35000   1887.00000   1864.54153      0.00053
    63.36000   1855.00000   1866.97954      0.00054
    63.37000   1858.00000   1869.44390      0.00054
    63.38000   1876.00000   1871.93059      0.00053
    63.39000   1936.00000   1874.43626      0.00052
    63.40000   1922.00000   1876.95814      0.00052
    63.41000   1902.00000   1879.49398      0.00053
    63.42000   1892.00000   1882.04199      0.00053
    63.43000   1890.00000   1884.60074      0.00053
    63.44000   1818.00000   1887.16917      0.00055
    63.45000   1839.00000   1889.74646      0.00054
    63.46000   1878.00000   1892.33196      0.00053
    63.47000   1860.00000   1894.92473      0.00054
    63.48000   1847.00000   1897.52377      0.00054
    63.49000   1884.00000   1900.12788      0.00053
    63.50000   1935.00000   1902.73479      0.00052
    63.51000   1915.00000   1905.35125      0.00052
    63.52000   1968.00000   1907.98710      0.00051
    63.53000   1964.00000   1910.62585      0.00051
    63.54000   1932.00000   1913.25902      0.00052
    63.55000   1993.00000   1915.89388      0.00050
    63.56000   1947.00000   1918.56928      0.00051
    63.57000   1921.00000   1921.25668      0.00052
    63.58000   1952.00000   1923.95047      0.00051
    63.59000   1981.00000   1926.64925      0.00050
    63.60000   1907.00000   1929.35131      0.00052
    63.61000   2004.00000   1932.05454      0.00050
    63.62000   1908.00000   1934.75648      0.00052
    63.63000   1952.00000   1937.45426      0.00051
    63.64000   1926.00000   1940.14460      0.00052
    63.65000   1974.00000   1942.82381      0.00051
    63.66000   2028.00000   1945.48779      0.00049
    63.67000   1999.00000   1948.13204      0.00050
    63.68000   1986.00000   1950.75165      0.00050
    63.69000   1967.00000   1953.34134      0.00051
    63.70000   1972.00000   1955.89548      0.00051
    63.71000   1996.00000   1958.40809      0.00050
    63.72000   2044.00000   1960.87296      0.00049
    63.73000   1954.00000   1963.28358      0.00051
    63.74000   2028.00000   1965.63329      0.00049
    63.75000   2011.00000   1967.91528      0.00050
    63.76000   1979.00000   1970.12268      0.00051
    63.77000   1990.00000   1972.24859      0.00050
    63.78000   1987.00000   1974.28619      0.00050
    63.79000   2052.00000   1976.22879      0.00049
    63.80000   1983.00000   1978.06993      0.00050
    63.81000   1992.00000   1979.80333      0.00050
    63.82000   1936.00000   1981.42268      0.00052
    63.83000   1980.00000   1982.92124      0.00051
    63.84000   1961.00000   1984.29205      0.00051
    63.85000   1958.00000   1985.52778      0.00051
    63.86000   1981.00000   1986.62002      0.00050
    63.87000   1974.00000   1987.55845      0.00051
    63.88000   1968.00000   1988.33165      0.00051
    63.89000   1932.00000   1988.92273      0.00052
    63.90000   1950.00000   1989.30326      0.00051
    63.91000   1961.00000   1989.54004      0.00051
    63.92000   1986.00000   1989.81068      0.00050
    63.93000   1968.00000   1989.96304      0.00051
    63.94000   1946.00000   1989.98041      0.00051
    63.95000   2004.00000   1989.86575      0.00050
    63.96000   1958.00000   1989.62272      0.00051
    63.97000   1986.00000   1989.25558      0.00050
    63.98000   1991.00000   1988.76916      0.00050
    63.99000   1987.00000   1988.16882      0.00050
    64.00000   1908.00000   1987.46032      0.00052
    64.01000   1930.00000   1986.64981      0.00052
    64.02000   1926.00000   1985.74371      0.00052
    64.03000   1942.00000   1984.74867      0.00051
    64.04000   1913.00000   1983.67148      0.00052
    64.05000   1955.00000   1982.51897      0.00051
    64.06000   1948.00000   1981.29793      0.00051
    64.07000   1981.00000   1980.01505      0.00050
    64.08000   1902.00000   1978.67714      0.00053
    64.09000   1988.00000   1977.29150      0.00050
    64.10000   1935.00000   1975.86764      0.00052
    64.11000   1918.00000   1974.41435      0.00052
    64.12000   1957.00000   1972.91802      0.00051
    64.13000   1898.00000   1971.38768      0.00053
    64.14000   1925.00000   1969.83244      0.00052
    64.15000   1876.00000   1968.26949      0.00053
    64.16000   1950.00000   1966.70219      0.00051
    64.17000   1898.00000   1965.12479      0.00053
    64.18000   1933.00000   1963.53984      0.00052
    64.19000   1922.00000   1961.95098      0.00052
    64.20000   1938.00000   1960.36028      0.00052
    64.21000   1858.00000   1958.76899      0.00054
    64.22000   1885.00000   1957.17776      0.00053
    64.23000   1831.00000   1955.58656      0.00055
    64.24000   1886.00000   1953.99469      0.00053
    64.25000   1836.00000   1952.40072      0.00054
    64.26000   1910.00000   1950.80271      0.00052
    64.27000   1885.00000   1949.19670      0.00053
    64.28000   1885.00000   1947.58586      0.00053
    64.29000   1915.00000   1946.00259      0.00052
    64.30000   1867.00000   1944.41109      0.00054
    64.31000   1865.00000   1942.79470      0.00054
    64.32000   1904.00000   1941.16253      0.00053
    64.33000   1918.00000   1939.51487      0.00052
    64.34000   1809.00000   1937.84914      0.00055
    64.35000   1761.00000   1936.16280      0.00057
    64.36000   1912.00000   1934.45341      0.00052
    64.37000   1875.00000   1932.71870      0.00053
    64.38000   1870.00000   1930.95663      0.00053
    64.39000   1876.00000   1929.16541      0.00053
    64.40000   1865.00000   1927.34358      0.00054
    64.41000   1830.00000   1925.49002      0.00055
    64.42000   1940.00000   1923.60397      0.00052
    64.43000   1813.00000   1921.68504      0.00055
    64.44000   1814.00000   1919.73327      0.00055
    64.45000   1830.00000   1917.74903      0.00055
    64.46000   1813.00000   1915.73311      0.00055
    64.47000   1897.00000   1913.68660      0.00053
    64.48000   1863.00000   1911.61093      0.00054
    64.49000   1929.00000   1909.50772      0.00052
    64.50000   1856.00000   1907.37873      0.00054
    64.51000   1825.00000   1905.22578      0.00055
    64.52000   1868.00000   1903.05060      0.00054
    64.53000   1735.00000   1900.85466      0.00058
    64.54000   1859.00000   1898.63850      0.00054
    64.55000   1832.00000   1896.40399      0.00055
    64.56000   1850.00000   1894.16480      0.00054
    64.57000   1905.00000   1891.92116      0.00052
    64.58000   1819.00000   1889.67193      0.00055
    64.59000   1859.00000   1887.41763      0.00054
    64.60000   1875.00000   1885.15982      0.00053
    64.61000   1863.00000   1882.89941      0.00054
    64.62000   1944.00000   1880.63636      0.00051
    64.63000   1888.00000   1878.36911      0.00053
    64.64000   1810.00000   1876.09263      0.00055
    64.65000   1882.00000   1873.80048      0.00053
    64.66000   1834.00000   1871.51063      0.00055
    64.67000   1837.00000   1869.25805      0.00054
    64.68000   1842.00000   1867.01395      0.00054
    64.69000   1858.00000   1864.77361      0.00054
    64.70000   1765.00000   1862.53709      0.00057
    64.71000   1856.00000   1860.30444      0.00054
    64.72000   1824.00000   1858.07570      0.00055
    64.73000   1888.00000   1855.85093      0.00053
    64.74000   1838.00000   1853.63023      0.00054
    64.75000   1926.00000   1851.41369      0.00052
    64.76000   1833.00000   1849.20147      0.00055
    64.77000   1864.00000   1846.99366      0.00054
    64.78000   1799.00000   1844.79014      0.00056
    64.79000   1861.00000   1842.59019      0.00054
    64.80000   1859.00000   1840.39590      0.00054
    64.81000   1850.00000   1838.21757      0.00054
    64.82000   1857.00000   1836.04888      0.00054
    64.83000   1894.00000   1833.88845      0.00053
    64.84000   1816.00000   1831.73492      0.00055
    64.85000   1899.00000   1829.58356      0.00053
    64.86000   1845.00000   1827.43577      0.00054
    64.87000   1787.00000   1825.33576      0.00056
    64.88000   1830.00000   1823.27283      0.00055
    64.89000   1769.00000   1821.24062      0.00057
    64.90000   1842.00000   1819.23634      0.00054
    64.91000   1785.00000   1817.26223      0.00056
    64.92000   1830.00000   1815.32040      0.00055
    64.93000   1803.00000   1813.41274      0.00055
    64.94000   1831.00000   1811.54093      0.00055
    64.95000   1767.00000   1809.70636      0.00057
    64.96000   1835.00000   1807.91016      0.00054
    64.97000   1812.00000   1806.15317      0.00055
    64.98000   1789.00000   1804.43604      0.00056
    64.99000   1833.00000   1802.75933      0.00055
    65.00000   1905.00000   1801.12357      0.00052
    65.01000   1833.00000   1799.52914      0.00055
    65.02000   1853.00000   1797.97862      0.00054
    65.03000   1868.00000   1796.47783      0.00054
    65.04000   1847.00000   1795.02510      0.00054
    65.05000   1861.00000   1793.62208      0.00054
    65.06000   1816.00000   1792.27081      0.00055
    65.07000   1841.00000   1790.97323      0.00054
    65.08000   1835.00000   1789.73102      0.00054
    65.09000   1787.00000   1788.54551      0.00056
    65.10000   1821.00000   1787.41761      0.00055
    65.11000   1851.00000   1786.34783      0.00054
    65.12000   1844.00000   1785.33626      0.00054
    65.13000   1786.00000   1784.38262      0.00056
    65.14000   1822.00000   1783.48630      0.00055
    65.15000   1816.00000   1782.64617      0.00055
    65.16000   1863.00000   1781.86034      0.00054
    65.17000   1833.00000   1781.12734      0.00055
    65.18000   1855.00000   1780.44522      0.00054
    65.19000   1843.00000   1779.81163      0.00054
    65.20000   1847.00000   1779.22395      0.00054
    65.21000   1831.00000   1778.67926      0.00055
    65.22000   1917.00000   1778.17435      0.00052
    65.23000   1849.00000   1777.70573      0.00054
    65.24000   1842.00000   1777.26963      0.00054
    65.25000   1900.00000   1776.86197      0.00053
    65.26000   1856.00000   1776.47822      0.00054
    65.27000   1884.00000   1776.11338      0.00053
    65.28000   1856.00000   1775.76185      0.00054
    65.29000   1818.00000   1775.41725      0.00055
    65.30000   1853.00000   1775.07209      0.00054
    65.31000   1864.00000   1774.71658      0.00054
    65.32000   1925.00000   1774.34247      0.00052
    65.33000   1847.00000   1773.96437      0.00054
    65.34000   1814.00000   1773.58022      0.00055
    65.35000   1888.00000   1773.17219      0.00053
    65.36000   1865.00000   1772.72980      0.00054
    65.37000   1928.00000   1772.24601      0.00052
    65.38000   1915.00000   1771.71371      0.00052
    65.39000   1842.00000   1771.12580      0.00054
    65.40000   1910.00000   1770.47530      0.00052
    65.41000   1887.00000   1769.75544      0.00053
    65.42000   1846.00000   1768.95984      0.00054
    65.43000   1882.00000   1768.08256      0.00053
    65.44000   1841.00000   1767.11836      0.00054
    65.45000   1870.00000   1766.06274      0.00053
    65.46000   1925.00000   1764.91218      0.00052
    65.47000   1848.00000   1763.66420      0.00054
    65.48000   1820.00000   1762.31750      0.00055
    65.49000   1793.00000   1760.87205      0.00056
    65.50000   1764.00000   1759.32911      0.00057
    65.51000   1787.00000   1757.69125      0.00056
    65.52000   1810.00000   1755.96232      0.00055
    65.53000   1811.00000   1754.14735      0.00055
    65.54000   1837.00000   1752.25248      0.00054
    65.55000   1825.00000   1750.28475      0.00055
    65.56000   1777.00000   1748.25200      0.00056
    65.57000   1807.00000   1746.16264      0.00055
    65.58000   1797.00000   1744.02548      0.00056
    65.59000   1857.00000   1741.84952      0.00054
    65.60000   1779.00000   1739.64380      0.00056
    65.61000   1703.00000   1737.41720      0.00059
    65.62000   1793.00000   1735.17832      0.00056
    65.63000   1802.00000   1732.93532      0.00055
    65.64000   1719.00000   1730.69585      0.00058
    65.65000   1791.00000   1728.46686      0.00056
    65.66000   1817.00000   1726.25478      0.00055
    65.67000   1827.00000   1724.06686      0.00055
    65.68000   1799.00000   1721.90935      0.00056
    65.69000   1804.00000   1719.78603      0.00055
    65.70000   1757.00000   1717.70087      0.00057
    65.71000   1723.00000   1715.65756      0.00058
    65.72000   1818.00000   1713.65925      0.00055
    65.73000   1739.00000   1711.70862      0.00058
    65.74000   1719.00000   1709.80795      0.00058
    65.75000   1759.00000   1707.95907      0.00057
    65.76000   1796.00000   1706.16337      0.00056
    65.77000   1740.00000   1704.42183      0.00057
    65.78000   1806.00000   1702.73501      0.00055
    65.79000   1722.00000   1701.10299      0.00058
    65.80000   1809.00000   1699.52512      0.00055
    65.81000   1723.00000   1698.00003      0.00058
    65.82000   1745.00000   1696.52426      0.00057
    65.83000   1780.00000   1695.09570      0.00056
    65.84000   1766.00000   1693.73053      0.00057
    65.85000   1724.00000   1692.42624      0.00058
    65.86000   1721.00000   1691.17142      0.00058
    65.87000   1707.00000   1689.98012      0.00059
    65.88000   1723.00000   1688.86290      0.00058
    65.89000   1785.00000   1687.80243      0.00056
    65.90000   1726.00000   1686.79647      0.00058
    65.91000   1751.00000   1685.84495      0.00057
    65.92000   1823.00000   1684.94723      0.00055
    65.93000   1678.00000   1684.10262      0.00060
    65.94000   1680.00000   1683.31039      0.00060
    65.95000   1745.00000   1682.56977      0.00057
    65.96000   1844.00000   1681.87993      0.00054
    65.97000   1670.00000   1681.24004      0.00060
    65.98000   1765.00000   1680.64923      0.00057
    65.99000   1748.00000   1680.10659      0.00057
    66.00000   1785.00000   1679.61120      0.00056
    66.01000   1743.00000   1679.16212      0.00057
    66.02000   1784.00000   1678.75841      0.00056
    66.03000   1702.00000   1678.39907      0.00059
    66.04000   1631.00000   1678.08313      0.00061
    66.05000   1719.00000   1677.80956      0.00058
    66.06000   1719.00000   1677.57730      0.00058
    66.07000   1757.00000   1677.38525      0.00057
    66.08000   1738.00000   1677.23220      0.00058
    66.09000   1760.00000   1677.11685      0.00057
    66.10000   1764.00000   1677.03779      0.00057
    66.11000   1775.00000   1676.99367      0.00056
    66.12000   1731.00000   1676.98330      0.00058
    66.13000   1679.00000   1677.00610      0.00060
    66.14000   1709.00000   1677.06376      0.00059
    66.15000   1749.00000   1677.15541      0.00057
    66.16000   1823.00000   1677.25997      0.00055
    66.17000   1766.00000   1677.38457      0.00057
    66.18000   1747.00000   1677.53304      0.00057
    66.19000   1748.00000   1677.70683      0.00057
    66.20000   1742.00000   1677.90713      0.00057
    66.21000   1797.00000   1678.13667      0.00056
    66.22000   1747.00000   1678.39927      0.00057
    66.23000   1790.00000   1678.69949      0.00056
    66.24000   1791.00000   1679.04246      0.00056
    66.25000   1751.00000   1679.43369      0.00057
    66.26000   1704.00000   1679.87894      0.00059
    66.27000   1770.00000   1680.38423      0.00056
    66.28000   1765.00000   1680.95587      0.00057
    66.29000   1818.00000   1681.60061      0.00055
    66.30000   1694.00000   1682.32578      0.00059
    66.31000   1751.00000   1683.13955      0.00057
    66.32000   1782.00000   1684.05124      0.00056
    66.33000   1749.00000   1685.07150      0.00057
    66.34000   1685.00000   1686.21271      0.00059
    66.35000   1717.00000   1687.48824      0.00058
    66.36000   1707.00000   1688.91732      0.00059
    66.37000   1780.00000   1690.53816      0.00056
    66.38000   1756.00000   1692.36110      0.00057
    66.39000   1739.00000   1694.41484      0.00058
    66.40000   1672.00000   1696.72685      0.00060
    66.41000   1603.00000   1699.32699      0.00062
    66.42000   1710.00000   1702.24471      0.00058
    66.43000   1730.00000   1705.50690      0.00058
    66.44000   1757.00000   1709.13495      0.00057
    66.45000   1699.00000   1713.14085      0.00059
    66.46000   1747.00000   1717.52192      0.00057
    66.47000   1745.00000   1722.25314      0.00057
    66.48000   1799.00000   1727.27570      0.00056
    66.49000   1716.00000   1732.49202      0.00058
    66.50000   1707.00000   1737.77520      0.00059
    66.51000   1720.00000   1742.88830      0.00058
    66.52000   1727.00000   1747.53473      0.00058
    66.53000   1707.00000   1751.37301      0.00059
    66.54000   1717.00000   1754.06088      0.00058
    66.55000   1753.00000   1755.32624      0.00057
    66.56000   1723.00000   1755.03875      0.00058
    66.57000   1694.00000   1753.24863      0.00059
    66.58000   1694.00000   1750.17061      0.00059
    66.59000   1670.00000   1746.12065      0.00060
    66.60000   1719.00000   1741.43739      0.00058
    66.61000   1637.00000   1736.42121      0.00061
    66.62000   1758.00000   1731.30487      0.00057
    66.63000   1654.00000   1726.25054      0.00060
    66.64000   1722.00000   1721.36085      0.00058
    66.65000   1641.00000   1716.69396      0.00061
    66.66000   1746.00000   1712.27626      0.00057
    66.67000   1639.00000   1708.11094      0.00061
    66.68000   1685.00000   1704.18052      0.00059
    66.69000   1692.00000   1700.46493      0.00059
    66.70000   1649.00000   1697.02236      0.00061
    66.71000   1693.00000   1693.85617      0.00059
    66.72000   1702.00000   1690.90650      0.00059
    66.73000   1700.00000   1688.14141      0.00059
    66.74000   1680.00000   1685.54403      0.00060
    66.75000   1716.00000   1683.09937      0.00058
    66.76000   1630.00000   1680.79457      0.00061
    66.77000   1697.00000   1678.61884      0.00059
    66.78000   1651.00000   1676.56311      0.00061
    66.79000   1583.00000   1674.61900      0.00063
    66.80000   1690.00000   1672.77841      0.00059
    66.81000   1681.00000   1671.03279      0.00059
    66.82000   1714.00000   1669.37124      0.00058
    66.83000   1637.00000   1667.77892      0.00061
    66.84000   1736.00000   1666.22746      0.00058
    66.85000   1651.00000   1664.71804      0.00061
    66.86000   1642.00000   1663.42632      0.00061
    66.87000   1639.00000   1662.22852      0.00061
    66.88000   1709.00000   1661.13162      0.00059
    66.89000   1689.00000   1660.11645      0.00059
    66.90000   1623.00000   1659.18110      0.00062
    66.91000   1619.00000   1658.32369      0.00062
    66.92000   1682.00000   1657.54238      0.00059
    66.93000   1696.00000   1656.83538      0.00059
    66.94000   1618.00000   1656.20088      0.00062
    66.95000   1582.00000   1655.63706      0.00063
    66.96000   1648.00000   1655.14200      0.00061
    66.97000   1706.00000   1654.71407      0.00059
    66.98000   1666.00000   1654.35353      0.00060
    66.99000   1659.00000   1654.05778      0.00060
    67.00000   1662.00000   1653.82514      0.00060
    67.01000   1598.00000   1653.65383      0.00063
    67.02000   1624.00000   1653.54236      0.00062
    67.03000   1653.00000   1653.48912      0.00060
    67.04000   1644.00000   1653.49161      0.00061
    67.05000   1618.00000   1653.54795      0.00062
    67.06000   1633.00000   1653.65613      0.00061
    67.07000   1754.00000   1653.81378      0.00057
    67.08000   1712.00000   1654.01820      0.00058
    67.09000   1678.00000   1654.26628      0.00060
    67.10000   1697.00000   1654.55444      0.00059
    67.11000   1675.00000   1654.87889      0.00060
    67.12000   1576.00000   1655.23553      0.00063
    67.13000   1703.00000   1655.61692      0.00059
    67.14000   1657.00000   1656.01595      0.00060
    67.15000   1712.00000   1656.45924      0.00058
    67.16000   1655.00000   1656.97333      0.00060
    67.17000   1662.00000   1657.51988      0.00060
    67.18000   1654.00000   1658.09131      0.00060
    67.19000   1585.00000   1658.68495      0.00063
    67.20000   1588.00000   1659.29811      0.00063
    67.21000   1599.00000   1659.92814      0.00063
    67.22000   1650.00000   1660.57242      0.00061
    67.23000   1717.00000   1661.22840      0.00058
    67.24000   1582.00000   1661.89370      0.00063
    67.25000   1688.00000   1662.56636      0.00059
    67.26000   1695.00000   1663.24528      0.00059
    67.27000   1628.00000   1663.93077      0.00061
    67.28000   1605.00000   1664.62032      0.00062
    67.29000   1597.00000   1665.30392      0.00063
    67.30000   1615.00000   1665.98500      0.00062
    67.31000   1644.00000   1666.66411      0.00061
    67.32000   1660.00000   1667.34077      0.00060
    67.33000   1681.00000   1668.01478      0.00059
    67.34000   1705.00000   1668.68631      0.00059
    67.35000   1641.00000   1669.35585      0.00061
    67.36000   1664.00000   1670.02421      0.00060
    67.37000   1744.00000   1670.69252      0.00057
    67.38000   1640.00000   1671.36219      0.00061
    67.39000   1711.00000   1672.03487      0.00058
    67.40000   1683.00000   1672.71244      0.00059
    67.41000   1676.00000   1673.39689      0.00060
    67.42000   1689.00000   1674.09032      0.00059
    67.43000   1700.00000   1674.79485      0.00059
    67.44000   1668.00000   1675.51249      0.00060
    67.45000   1649.00000   1676.24514      0.00061
    67.46000   1646.00000   1676.99439      0.00061
    67.47000   1658.00000   1677.76148      0.00060
    67.48000   1640.00000   1678.54715      0.00061
    67.49000   1686.00000   1679.35156      0.00059
    67.50000   1682.00000   1680.17413      0.00059
    67.51000   1618.00000   1681.01344      0.00062
    67.52000   1658.00000   1681.86714      0.00060
    67.53000   1680.00000   1682.73181      0.00060
    67.54000   1616.00000   1683.60291      0.00062
    67.55000   1638.00000   1684.47470      0.00061
    67.56000   1667.00000   1685.34021      0.00060
    67.57000   1654.00000   1686.19127      0.00060
    67.58000   1660.00000   1687.01869      0.00060
    67.59000   1659.00000   1687.81253      0.00060
    67.60000   1709.00000   1688.56305      0.00059
    67.61000   1611.00000   1689.25949      0.00062
    67.62000   1677.00000   1689.88147      0.00060
    67.63000   1684.00000   1690.41738      0.00059
    67.64000   1585.00000   1690.85664      0.00063
    67.65000   1633.00000   1691.18717      0.00061
    67.66000   1709.00000   1691.39716      0.00059
    67.67000   1668.00000   1691.47558      0.00060
    67.68000   1612.00000   1691.41499      0.00062
    67.69000   1654.00000   1691.21549      0.00060
    67.70000   1659.00000   1690.86797      0.00060
    67.71000   1616.00000   1690.36964      0.00062
    67.72000   1601.00000   1689.72075      0.00062
    67.73000   1661.00000   1688.92394      0.00060
    67.74000   1605.00000   1687.98414      0.00062
    67.75000   1640.00000   1686.90836      0.00061
    67.76000   1616.00000   1685.70545      0.00062
    67.77000   1622.00000   1684.38580      0.00062
    67.78000   1659.00000   1682.96095      0.00060
    67.79000   1599.00000   1681.44309      0.00063
    67.80000   1664.00000   1679.84420      0.00060
    67.81000   1633.00000   1678.17825      0.00061
    67.82000   1655.00000   1676.47014      0.00060
    67.83000   1630.00000   1674.72739      0.00061
    67.84000   1644.00000   1672.96265      0.00061
    67.85000   1608.00000   1671.18706      0.00062
    67.86000   1639.00000   1669.41203      0.00061
    67.87000   1651.00000   1667.64797      0.00061
    67.88000   1612.00000   1665.90425      0.00062
    67.89000   1623.00000   1664.18917      0.00062
    67.90000   1634.00000   1662.51003      0.00061
    67.91000   1585.00000   1660.87313      0.00063
    67.92000   1613.00000   1659.28394      0.00062
    67.93000   1645.00000   1657.74711      0.00061
    67.94000   1522.00000   1656.26662      0.00066
    67.95000   1594.00000   1654.84583      0.00063
    67.96000   1605.00000   1653.48761      0.00062
    67.97000   1702.00000   1652.19437      0.00059
    67.98000   1642.00000   1650.96817      0.00061
    67.99000   1672.00000   1649.81071      0.00060
    68.00000   1647.00000   1648.72348      0.00061
    68.01000   1603.00000   1647.70776      0.00062
    68.02000   1613.00000   1646.76473      0.00062
    68.03000   1572.00000   1645.89550      0.00064
    68.04000   1609.00000   1645.10131      0.00062
    68.05000   1569.00000   1644.38355      0.00064
    68.06000   1622.00000   1643.74399      0.00062
    68.07000   1599.00000   1643.18493      0.00063
    68.08000   1619.00000   1642.70944      0.00062
    68.09000   1618.00000   1642.32162      0.00062
    68.10000   1621.00000   1642.02695      0.00062
    68.11000   1647.00000   1641.83256      0.00061
    68.12000   1602.00000   1641.74762      0.00062
    68.13000   1648.00000   1641.78364      0.00061
    68.14000   1569.00000   1641.95469      0.00064
    68.15000   1571.00000   1642.27748      0.00064
    68.16000   1636.00000   1642.77124      0.00061
    68.17000   1622.00000   1643.45734      0.00062
    68.18000   1568.00000   1644.35851      0.00064
    68.19000   1662.00000   1645.49775      0.00060
    68.20000   1565.00000   1646.89670      0.00064
    68.21000   1614.00000   1648.57347      0.00062
    68.22000   1589.00000   1650.53974      0.00063
    68.23000   1561.00000   1652.79667      0.00064
    68.24000   1688.00000   1655.32940      0.00059
    68.25000   1621.00000   1658.09931      0.00062
    68.26000   1597.00000   1661.03455      0.00063
    68.27000   1589.00000   1664.01998      0.00063
    68.28000   1658.00000   1666.89098      0.00060
    68.29000   1560.00000   1669.43812      0.00064
    68.30000   1626.00000   1671.43049      0.00062
    68.31000   1571.00000   1672.66011      0.00064
    68.32000   1645.00000   1672.99679      0.00061
    68.33000   1688.00000   1672.42957      0.00059
    68.34000   1639.00000   1671.07153      0.00061
    68.35000   1631.00000   1669.12402      0.00061
    68.36000   1676.00000   1666.82000      0.00060
    68.37000   1657.00000   1664.37387      0.00060
    68.38000   1626.00000   1661.95360      0.00062
    68.39000   1581.00000   1659.67470      0.00063
    68.40000   1612.00000   1657.60704      0.00062
    68.41000   1657.00000   1655.78581      0.00060
    68.42000   1628.00000   1654.22173      0.00061
    68.43000   1644.00000   1652.90903      0.00061
    68.44000   1652.00000   1651.83126      0.00061
    68.45000   1659.00000   1650.96413      0.00060
    68.46000   1622.00000   1650.27308      0.00062
    68.47000   1676.00000   1649.73334      0.00060
    68.48000   1667.00000   1649.36792      0.00060
    68.49000   1719.00000   1649.09601      0.00058
    68.50000   1587.00000   1648.93368      0.00063
    68.51000   1641.00000   1648.89390      0.00061
    68.52000   1604.00000   1648.92303      0.00062
    68.53000   1666.00000   1649.00188      0.00060
    68.54000   1652.00000   1649.11944      0.00061
    68.55000   1661.00000   1649.26688      0.00060
    68.56000   1705.00000   1649.43711      0.00059
    68.57000   1671.00000   1649.62446      0.00060
    68.58000   1721.00000   1649.82428      0.00058
    68.59000   1754.00000   1650.03255      0.00057
    68.60000   1699.00000   1650.24538      0.00059
    68.61000   1658.00000   1650.45864      0.00060
    68.62000   1679.00000   1650.67489      0.00060
    68.63000   1686.00000   1650.90726      0.00059
    68.64000   1615.00000   1651.14443      0.00062
    68.65000   1734.00000   1651.38423      0.00058
    68.66000   1696.00000   1651.62646      0.00059
    68.67000   1700.00000   1651.87111      0.00059
    68.68000   1778.00000   1652.11831      0.00056
    68.69000   1727.00000   1652.36836      0.00058
    68.70000   1686.00000   1652.62164      0.00059
    68.71000   1697.00000   1652.87870      0.00059
    68.72000   1697.00000   1653.14015      0.00059
    68.73000   1687.00000   1653.40672      0.00059
    68.74000   1698.00000   1653.67922      0.00059
    68.75000   1764.00000   1653.95855      0.00057
    68.76000   1756.00000   1654.24566      0.00057
    68.77000   1747.00000   1654.54157      0.00057
    68.78000   1760.00000   1654.84715      0.00057
    68.79000   1700.00000   1655.16293      0.00059
    68.80000   1704.00000   1655.48877      0.00059
    68.81000   1689.00000   1655.82276      0.00059
    68.82000   1767.00000   1656.16192      0.00057
    68.83000   1728.00000   1656.51624      0.00058
    68.84000   1675.00000   1656.90529      0.00060
    68.85000   1725.00000   1657.31629      0.00058
    68.86000   1702.00000   1657.74780      0.00059
    68.87000   1721.00000   1658.20128      0.00058
    68.88000   1692.00000   1658.67822      0.00059
    68.89000   1733.00000   1659.18017      0.00058
    68.90000   1779.00000   1659.70868      0.00056
    68.91000   1784.00000   1660.26529      0.00056
    68.92000   1653.00000   1660.85159      0.00060
    68.93000   1730.00000   1661.46914      0.00058
    68.94000   1627.00000   1662.11951      0.00061
    68.95000   1723.00000   1662.80426      0.00058
    68.96000   1748.00000   1663.52496      0.00057
    68.97000   1713.00000   1664.28311      0.00058
    68.98000   1694.00000   1665.08019      0.00059
    68.99000   1704.00000   1665.91770      0.00059
    69.00000   1706.00000   1666.79742      0.00059
    69.01000   1678.00000   1667.72126      0.00060
    69.02000   1615.00000   1668.69047      0.00062
    69.03000   1666.00000   1669.71014      0.00060
    69.04000   1656.00000   1670.79313      0.00060
    69.05000   1703.00000   1671.92392      0.00059
    69.06000   1736.00000   1673.10310      0.00058
    69.07000   1663.00000   1674.33705      0.00060
    69.08000   1676.00000   1675.62886      0.00060
    69.09000   1689.00000   1676.98068      0.00059
    69.10000   1681.00000   1678.39474      0.00059
    69.11000   1693.00000   1679.87339      0.00059
    69.12000   1742.00000   1681.41906      0.00057
    69.13000   1759.00000   1683.03425      0.00057
    69.14000   1713.00000   1684.72141      0.00058
    69.15000   1637.00000   1686.48293      0.00061
    69.16000   1633.00000   1688.32106      0.00061
    69.17000   1655.00000   1690.23755      0.00060
    69.18000   1642.00000   1692.23329      0.00061
    69.19000   1687.00000   1694.30801      0.00059
    69.20000   1678.00000   1696.47355      0.00060
    69.21000   1727.00000   1698.75949      0.00058
    69.22000   1710.00000   1701.15254      0.00058
    69.23000   1704.00000   1703.65425      0.00059
    69.24000   1636.00000   1706.27012      0.00061
    69.25000   1662.00000   1709.00609      0.00060
    69.26000   1747.00000   1711.86868      0.00057
    69.27000   1789.00000   1714.86486      0.00056
    69.28000   1728.00000   1718.00202      0.00058
    69.29000   1645.00000   1721.28794      0.00061
    69.30000   1725.00000   1724.73068      0.00058
    69.31000   1736.00000   1728.33899      0.00058
    69.32000   1708.00000   1732.12492      0.00059
    69.33000   1672.00000   1736.09920      0.00060
    69.34000   1628.00000   1740.27071      0.00061
    69.35000   1728.00000   1744.64967      0.00058
    69.36000   1759.00000   1749.24702      0.00057
    69.37000   1663.00000   1754.07375      0.00060
    69.38000   1683.00000   1759.14080      0.00059
    69.39000   1689.00000   1764.45896      0.00059
    69.40000   1676.00000   1770.03845      0.00060
    69.41000   1678.00000   1775.88750      0.00060
    69.42000   1697.00000   1782.01518      0.00059
    69.43000   1680.00000   1788.44127      0.00060
    69.44000   1703.00000   1795.16890      0.00059
    69.45000   1712.00000   1802.19640      0.00058
    69.46000   1709.00000   1809.52196      0.00059
    69.47000   1685.00000   1817.14083      0.00059
    69.48000   1702.00000   1825.04320      0.00059
    69.49000   1717.00000   1833.21355      0.00058
    69.50000   1728.00000   1841.62932      0.00058
    69.51000   1744.00000   1850.25425      0.00057
    69.52000   1740.00000   1859.03825      0.00057
    69.53000   1672.00000   1867.93312      0.00060
    69.54000   1621.00000   1876.87233      0.00062
    69.55000   1783.00000   1885.77626      0.00056
    69.56000   1665.00000   1894.55227      0.00060
    69.57000   1716.00000   1903.09559      0.00058
    69.58000   1696.00000   1911.29070      0.00059
    69.59000   1767.00000   1919.01368      0.00057
    69.60000   1735.00000   1926.13568      0.00058
    69.61000   1600.00000   1932.52742      0.00063
    69.62000   1697.00000   1938.06438      0.00059
    69.63000   1673.00000   1942.63265      0.00060
    69.64000   1755.00000   1946.13474      0.00057
    69.65000   1731.00000   1948.49509      0.00058
    69.66000   1680.00000   1949.66453      0.00060
    69.67000   1679.00000   1949.62337      0.00060
    69.68000   1698.00000   1948.38265      0.00059
    69.69000   1797.00000   1945.98344      0.00056
    69.70000   1763.00000   1942.49437      0.00057
    69.71000   1693.00000   1938.00749      0.00059
    69.72000   1739.00000   1932.63292      0.00058
    69.73000   1665.00000   1926.49295      0.00060
    69.74000   1670.00000   1919.71560      0.00060
    69.75000   1784.00000   1912.43235      0.00056
    69.76000   1740.00000   1904.77969      0.00057
    69.77000   1686.00000   1896.87008      0.00059
    69.78000   1723.00000   1888.81507      0.00058
    69.79000   1757.00000   1880.71072      0.00057
    69.80000   1695.00000   1872.64053      0.00059
    69.81000   1746.00000   1864.67501      0.00057
    69.82000   1744.00000   1856.87243      0.00057
    69.83000   1779.00000   1849.27924      0.00056
    69.84000   1651.00000   1841.93167      0.00061
    69.85000   1732.00000   1834.85901      0.00058
    69.86000   1734.00000   1828.08755      0.00058
    69.87000   1792.00000   1821.65492      0.00056
    69.88000   1716.00000   1815.58346      0.00058
    69.89000   1741.00000   1809.73619      0.00057
    69.90000   1706.00000   1804.14197      0.00059
    69.91000   1742.00000   1798.83753      0.00057
    69.92000   1730.00000   1793.83197      0.00058
    69.93000   1771.00000   1789.09998      0.00056
    69.94000   1729.00000   1784.62494      0.00058
    69.95000   1767.00000   1780.39200      0.00057
    69.96000   1780.00000   1776.38548      0.00056
    69.97000   1742.00000   1772.58912      0.00057
    69.98000   1700.00000   1768.98630      0.00059
    69.99000   1698.00000   1765.56024      0.00059
    70.00000   1675.00000   1762.29416      0.00060
    70.01000   1702.00000   1759.17137      0.00059
    70.02000   1763.00000   1756.17563      0.00057
    70.03000   1728.00000   1753.29180      0.00058
    70.04000   1728.00000   1750.50409      0.00058
    70.05000   1720.00000   1747.79773      0.00058
    70.06000   1654.00000   1745.15890      0.00060
    70.07000   1715.00000   1742.57514      0.00058
    70.08000   1705.00000   1740.03416      0.00059
    70.09000   1745.00000   1737.52499      0.00057
    70.10000   1738.00000   1735.03786      0.00058
    70.11000   1794.00000   1732.56419      0.00056
    70.12000   1728.00000   1730.09664      0.00058
    70.13000   1719.00000   1727.62911      0.00058
    70.14000   1760.00000   1725.15670      0.00057
    70.15000   1732.00000   1722.67564      0.00058
    70.16000   1761.00000   1720.18321      0.00057
    70.17000   1770.00000   1717.67759      0.00056
    70.18000   1734.00000   1715.15756      0.00058
    70.19000   1739.00000   1712.62171      0.00058
    70.20000   1743.00000   1710.07119      0.00057
    70.21000   1718.00000   1707.51933      0.00058
    70.22000   1739.00000   1704.96448      0.00058
    70.23000   1682.00000   1702.40460      0.00059
    70.24000   1688.00000   1699.83842      0.00059
    70.25000   1691.00000   1697.26183      0.00059
    70.26000   1727.00000   1694.67932      0.00058
    70.27000   1701.00000   1692.11806      0.00059
    70.28000   1714.00000   1689.54587      0.00058
    70.29000   1682.00000   1686.93174      0.00059
    70.30000   1676.00000   1684.28713      0.00060
    70.31000   1667.00000   1681.84331      0.00060
    70.32000   1698.00000   1679.42831      0.00059
    70.33000   1716.00000   1677.07053      0.00058
    70.34000   1691.00000   1674.75143      0.00059
    70.35000   1701.00000   1672.47444      0.00059
    70.36000   1694.00000   1670.24415      0.00059
    70.37000   1666.00000   1668.06087      0.00060
    70.38000   1642.00000   1665.92606      0.00061
    70.39000   1722.00000   1663.84123      0.00058
    70.40000   1725.00000   1661.80757      0.00058
    70.41000   1687.00000   1659.82591      0.00059
    70.42000   1709.00000   1657.89678      0.00059
    70.43000   1696.00000   1656.02015      0.00059
    70.44000   1607.00000   1654.19496      0.00062
    70.45000   1741.00000   1652.41835      0.00057
    70.46000   1717.00000   1650.68680      0.00058
    70.47000   1678.00000   1649.00292      0.00060
    70.48000   1713.00000   1647.35216      0.00058
    70.49000   1687.00000   1645.71066      0.00059
    70.50000   1655.00000   1644.08247      0.00060
    70.51000   1659.00000   1642.55989      0.00060
    70.52000   1729.00000   1641.07720      0.00058
    70.53000   1757.00000   1639.71908      0.00057
    70.54000   1767.00000   1638.41918      0.00057
    70.55000   1678.00000   1637.16681      0.00060
    70.56000   1704.00000   1635.96081      0.00059
    70.57000   1621.00000   1634.79994      0.00062
    70.58000   1696.00000   1633.68289      0.00059
    70.59000   1621.00000   1632.60833      0.00062
    70.60000   1701.00000   1631.57486      0.00059
    70.61000   1604.00000   1630.58103      0.00062
    70.62000   1658.00000   1629.62537      0.00060
    70.63000   1682.00000   1628.70635      0.00059
    70.64000   1643.00000   1627.82244      0.00061
    70.65000   1700.00000   1626.97205      0.00059
    70.66000   1656.00000   1626.15360      0.00060
    70.67000   1656.00000   1625.36546      0.00060
    70.68000   1707.00000   1624.60603      0.00059
    70.69000   1675.00000   1623.87365      0.00060
    70.70000   1696.00000   1623.16670      0.00059
    70.71000   1690.00000   1622.48354      0.00059
    70.72000   1688.00000   1621.82255      0.00059
    70.73000   1712.00000   1621.18211      0.00058
    70.74000   1608.00000   1620.56064      0.00062
    70.75000   1650.00000   1619.95656      0.00061
    70.76000   1621.00000   1619.36835      0.00062
    70.77000   1649.00000   1618.79450      0.00061
    70.78000   1594.00000   1618.23359      0.00063
    70.79000   1591.00000   1617.68419      0.00063
    70.80000   1638.00000   1617.14500      0.00061
    70.81000   1762.00000   1616.61472      0.00057
    70.82000   1682.00000   1616.09216      0.00059
    70.83000   1611.00000   1615.57619      0.00062
    70.84000   1712.00000   1615.06577      0.00058
    70.85000   1653.00000   1614.55994      0.00060
    70.86000   1679.00000   1614.05784      0.00060
    70.87000   1681.00000   1613.55869      0.00059
    70.88000   1577.00000   1613.06180      0.00063
    70.89000   1628.00000   1612.56657      0.00061
    70.90000   1654.00000   1612.07247      0.00060
    70.91000   1621.00000   1611.57904      0.00062
    70.92000   1603.00000   1611.08585      0.00062
    70.93000   1616.00000   1610.59252      0.00062
    70.94000   1600.00000   1610.09931      0.00063
    70.95000   1645.00000   1609.60709      0.00061
    70.96000   1686.00000   1609.11569      0.00059
    70.97000   1668.00000   1608.62484      0.00060
    70.98000   1601.00000   1608.13455      0.00062
    70.99000   1630.00000   1607.64465      0.00061
    71.00000   1686.00000   1607.15473      0.00059
    71.01000   1686.00000   1606.66398      0.00059
    71.02000   1648.00000   1606.17086      0.00061
    71.03000   1646.00000   1605.67322      0.00061
    71.04000   1645.00000   1605.16560      0.00061
    71.05000   1625.00000   1604.65068      0.00062
    71.06000   1704.00000   1604.17204      0.00059
    71.07000   1611.00000   1603.70032      0.00062
    71.08000   1590.00000   1603.24611      0.00063
    71.09000   1706.00000   1602.79809      0.00059
    71.10000   1605.00000   1602.35662      0.00062
    71.11000   1670.00000   1601.92144      0.00060
    71.12000   1641.00000   1601.50046      0.00061
    71.13000   1588.00000   1601.09404      0.00063
    71.14000   1592.00000   1600.70005      0.00063
    71.15000   1656.00000   1600.31896      0.00060
    71.16000   1646.00000   1599.95169      0.00061
    71.17000   1660.00000   1599.59910      0.00060
    71.18000   1635.00000   1599.26209      0.00061
    71.19000   1689.00000   1598.94152      0.00059
    71.20000   1661.00000   1598.63822      0.00060
    71.21000   1660.00000   1598.35302      0.00060
    71.22000   1705.00000   1598.08672      0.00059
    71.23000   1652.00000   1597.84009      0.00061
    71.24000   1677.00000   1597.61420      0.00060
    71.25000   1656.00000   1597.41110      0.00060
    71.26000   1603.00000   1597.23482      0.00062
    71.27000   1608.00000   1597.09603      0.00062
    71.28000   1625.00000   1597.00156      0.00062
    71.29000   1626.00000   1596.90381      0.00062
    71.30000   1608.00000   1596.81461      0.00062
    71.31000   1621.00000   1596.74707      0.00062
    71.32000   1611.00000   1596.70283      0.00062
    71.33000   1631.00000   1596.68185      0.00061
    71.34000   1677.00000   1596.68597      0.00060
    71.35000   1619.00000   1596.71494      0.00062
    71.36000   1652.00000   1596.76756      0.00061
    71.37000   1630.00000   1596.84322      0.00061
    71.38000   1611.00000   1596.94128      0.00062
    71.39000   1621.00000   1597.06092      0.00062
    71.40000   1632.00000   1597.20111      0.00061
    71.41000   1671.00000   1597.36065      0.00060
    71.42000   1641.00000   1597.53811      0.00061
    71.43000   1585.00000   1597.73185      0.00063
    71.44000   1658.00000   1597.94002      0.00060
    71.45000   1616.00000   1598.16050      0.00062
    71.46000   1659.00000   1598.39098      0.00060
    71.47000   1625.00000   1598.62887      0.00062
    71.48000   1639.00000   1598.87134      0.00061
    71.49000   1746.00000   1599.11533      0.00057
    71.50000   1582.00000   1599.35752      0.00063
    71.51000   1599.00000   1599.59432      0.00063
    71.52000   1661.00000   1599.82186      0.00060
    71.53000   1621.00000   1600.03603      0.00062
    71.54000   1688.00000   1600.23202      0.00059
    71.55000   1615.00000   1600.40577      0.00062
    71.56000   1628.00000   1600.55779      0.00061
    71.57000   1621.00000   1600.67959      0.00062
    71.58000   1598.00000   1600.76887      0.00063
    71.59000   1629.00000   1600.82587      0.00061
    71.60000   1554.00000   1600.84854      0.00064
    71.61000   1584.00000   1600.82883      0.00063
    71.62000   1668.00000   1600.76435      0.00060
    71.63000   1616.00000   1600.65197      0.00062
    71.64000   1680.00000   1600.48940      0.00060
    71.65000   1634.00000   1600.27479      0.00061
    71.66000   1582.00000   1600.00686      0.00063
    71.67000   1617.00000   1599.68575      0.00062
    71.68000   1605.00000   1599.31448      0.00062
    71.69000   1639.00000   1598.90436      0.00061
    71.70000   1602.00000   1598.46524      0.00062
    71.71000   1676.00000   1597.94169      0.00060
    71.72000   1622.00000   1597.35262      0.00062
    71.73000   1701.00000   1596.71248      0.00059
    71.74000   1682.00000   1596.02471      0.00059
    71.75000   1597.00000   1595.29187      0.00063
    71.76000   1649.00000   1594.51666      0.00061
    71.77000   1564.00000   1593.70074      0.00064
    71.78000   1558.00000   1592.84883      0.00064
    71.79000   1662.00000   1591.97748      0.00060
    71.80000   1577.00000   1591.07962      0.00063
    71.81000   1648.00000   1590.15964      0.00061
    71.82000   1635.00000   1589.21958      0.00061
    71.83000   1569.00000   1588.26138      0.00064
    71.84000   1521.00000   1587.28505      0.00066
    71.85000   1576.00000   1586.29024      0.00063
    71.86000   1558.00000   1585.29501      0.00064
    71.87000   1644.00000   1584.32250      0.00061
    71.88000   1643.00000   1583.35820      0.00061
    71.89000   1638.00000   1582.40127      0.00061
    71.90000   1582.00000   1581.45470      0.00063
    71.91000   1682.00000   1580.52129      0.00059
    71.92000   1669.00000   1579.60368      0.00060
    71.93000   1628.00000   1578.70433      0.00061
    71.94000   1587.00000   1577.82556      0.00063
    71.95000   1586.00000   1576.96954      0.00063
    71.96000   1622.00000   1576.13832      0.00062
    71.97000   1560.00000   1575.33387      0.00064
    71.98000   1595.00000   1574.55810      0.00063
    71.99000   1648.00000   1573.81291      0.00061
    72.00000   1571.00000   1573.10021      0.00064
    72.01000   1616.00000   1572.42199      0.00062
    72.02000   1633.00000   1571.78038      0.00061
    72.03000   1616.00000   1571.17769      0.00062
    72.04000   1611.00000   1570.61650      0.00062
    72.05000   1584.00000   1570.09971      0.00063
    72.06000   1608.00000   1569.63060      0.00062
    72.07000   1613.00000   1569.21293      0.00062
    72.08000   1583.00000   1568.85092      0.00063
    72.09000   1601.00000   1568.54933      0.00062
    72.10000   1656.00000   1568.31341      0.00060
    72.11000   1591.00000   1568.14889      0.00063
    72.12000   1672.00000   1568.06184      0.00060
    72.13000   1630.00000   1568.05851      0.00061
    72.14000   1563.00000   1568.14548      0.00064
    72.15000   1598.00000   1568.33055      0.00063
    72.16000   1573.00000   1568.61855      0.00064
    72.17000   1615.00000   1569.01456      0.00062
    72.18000   1662.00000   1569.52512      0.00060
    72.19000   1622.00000   1570.14948      0.00062
    72.20000   1665.00000   1570.88484      0.00060
    72.21000   1596.00000   1571.72233      0.00063
    72.22000   1584.00000   1572.64547      0.00063
    72.23000   1592.00000   1573.62717      0.00063
    72.24000   1591.00000   1574.62741      0.00063
    72.25000   1661.00000   1575.59215      0.00060
    72.26000   1681.00000   1576.45477      0.00059
    72.27000   1565.00000   1577.14147      0.00064
    72.28000   1602.00000   1577.58120      0.00062
    72.29000   1550.00000   1577.71836      0.00065
    72.30000   1605.00000   1577.52444      0.00062
    72.31000   1606.00000   1577.00427      0.00062
    72.32000   1605.00000   1576.19310      0.00062
    72.33000   1562.00000   1575.14932      0.00064
    72.34000   1569.00000   1573.96782      0.00064
    72.35000   1577.00000   1572.74638      0.00063
    72.36000   1601.00000   1571.51908      0.00062
    72.37000   1670.00000   1570.32757      0.00060
    72.38000   1602.00000   1569.20436      0.00062
    72.39000   1615.00000   1568.16996      0.00062
    72.40000   1551.00000   1567.23556      0.00064
    72.41000   1668.00000   1566.40563      0.00060
    72.42000   1608.00000   1565.68002      0.00062
    72.43000   1615.00000   1565.05550      0.00062
    72.44000   1678.00000   1564.52695      0.00060
    72.45000   1643.00000   1564.08807      0.00061
    72.46000   1652.00000   1563.73203      0.00061
    72.47000   1696.00000   1563.45180      0.00059
    72.48000   1596.00000   1563.24047      0.00063
    72.49000   1694.00000   1563.09145      0.00059
    72.50000   1603.00000   1562.99865      0.00062
    72.51000   1565.00000   1562.95652      0.00064
    72.52000   1643.00000   1562.96015      0.00061
    72.53000   1634.00000   1563.00524      0.00061
    72.54000   1572.00000   1563.08815      0.00064
    72.55000   1659.00000   1563.20581      0.00060
    72.56000   1644.00000   1563.35572      0.00061
    72.57000   1625.00000   1563.53584      0.00062
    72.58000   1614.00000   1563.74458      0.00062
    72.59000   1675.00000   1563.98074      0.00060
    72.60000   1631.00000   1564.24341      0.00061
    72.61000   1619.00000   1564.53195      0.00062
    72.62000   1615.00000   1564.84597      0.00062
    72.63000   1634.00000   1565.18523      0.00061
    72.64000   1613.00000   1565.54966      0.00062
    72.65000   1604.00000   1565.93927      0.00062
    72.66000   1634.00000   1566.35413      0.00061
    72.67000   1639.00000   1566.79425      0.00061
    72.68000   1614.00000   1567.25962      0.00062
    72.69000   1571.00000   1567.75011      0.00064
    72.70000   1613.00000   1568.26536      0.00062
    72.71000   1540.00000   1568.80469      0.00065
    72.72000   1666.00000   1569.36716      0.00060
    72.73000   1692.00000   1569.94984      0.00059
    72.74000   1662.00000   1570.55239      0.00060
    72.75000   1751.00000   1571.19617      0.00057
    72.76000   1696.00000   1571.87948      0.00059
    72.77000   1615.00000   1572.59387      0.00062
    72.78000   1623.00000   1573.33678      0.00062
    72.79000   1658.00000   1574.10802      0.00060
    72.80000   1616.00000   1574.90724      0.00062
    72.81000   1597.00000   1575.73292      0.00063
    72.82000   1653.00000   1576.58471      0.00060
    72.83000   1577.00000   1577.47388      0.00063
    72.84000   1575.00000   1578.40195      0.00063
    72.85000   1590.00000   1579.36253      0.00063
    72.86000   1647.00000   1580.35424      0.00061
    72.87000   1679.00000   1581.37705      0.00060
    72.88000   1624.00000   1582.43087      0.00062
    72.89000   1651.00000   1583.51568      0.00061
    72.90000   1596.00000   1584.63162      0.00063
    72.91000   1608.00000   1585.77835      0.00062
    72.92000   1668.00000   1586.95325      0.00060
    72.93000   1631.00000   1588.15676      0.00061
    72.94000   1631.00000   1589.38849      0.00061
    72.95000   1608.00000   1590.64753      0.00062
    72.96000   1616.00000   1591.93299      0.00062
    72.97000   1663.00000   1593.24484      0.00060
    72.98000   1600.00000   1594.58145      0.00063
    72.99000   1668.00000   1595.94085      0.00060
    73.00000   1635.00000   1597.32084      0.00061
    73.01000   1677.00000   1598.71831      0.00060
    73.02000   1615.00000   1600.12823      0.00062
    73.03000   1660.00000   1601.54686      0.00060
    73.04000   1663.00000   1602.98839      0.00060
    73.05000   1647.00000   1604.45840      0.00061
    73.06000   1627.00000   1605.94235      0.00061
    73.07000   1700.00000   1607.43615      0.00059
    73.08000   1650.00000   1608.93706      0.00061
    73.09000   1738.00000   1610.44198      0.00058
    73.10000   1631.00000   1611.94731      0.00061
    73.11000   1640.00000   1613.44850      0.00061
    73.12000   1619.00000   1614.94057      0.00062
    73.13000   1638.00000   1616.41391      0.00061
    73.14000   1651.00000   1617.86388      0.00061
    73.15000   1580.00000   1619.33687      0.00063
    73.16000   1587.00000   1620.83760      0.00063
    73.17000   1590.00000   1622.33756      0.00063
    73.18000   1587.00000   1623.82942      0.00063
    73.19000   1697.00000   1625.31227      0.00059
    73.20000   1702.00000   1626.78546      0.00059
    73.21000   1581.00000   1628.24862      0.00063
    73.22000   1672.00000   1629.70169      0.00060
    73.23000   1653.00000   1631.14496      0.00060
    73.24000   1633.00000   1632.57908      0.00061
    73.25000   1696.00000   1634.00515      0.00059
    73.26000   1708.00000   1635.42468      0.00059
    73.27000   1689.00000   1636.83972      0.00059
    73.28000   1685.00000   1638.25285      0.00059
    73.29000   1624.00000   1639.66728      0.00062
    73.30000   1641.00000   1641.08691      0.00061
    73.31000   1652.00000   1642.51636      0.00061
    73.32000   1689.00000   1643.96110      0.00059
    73.33000   1666.00000   1645.42740      0.00060
    73.34000   1650.00000   1646.92266      0.00061
    73.35000   1679.00000   1648.45613      0.00060
    73.36000   1739.00000   1650.03708      0.00058
    73.37000   1711.00000   1651.67568      0.00058
    73.38000   1729.00000   1653.38327      0.00058
    73.39000   1725.00000   1655.17195      0.00058
    73.40000   1692.00000   1657.05436      0.00059
    73.41000   1647.00000   1659.04335      0.00061
    73.42000   1737.00000   1661.15156      0.00058
    73.43000   1664.00000   1663.39090      0.00060
    73.44000   1687.00000   1665.77171      0.00059
    73.45000   1702.00000   1668.30172      0.00059
    73.46000   1678.00000   1670.98442      0.00060
    73.47000   1699.00000   1673.81703      0.00059
    73.48000   1670.00000   1676.78792      0.00060
    73.49000   1676.00000   1679.87385      0.00060
    73.50000   1639.00000   1683.03921      0.00061
    73.51000   1655.00000   1686.24056      0.00060
    73.52000   1659.00000   1689.43087      0.00060
    73.53000   1758.00000   1692.57338      0.00057
    73.54000   1735.00000   1695.67510      0.00058
    73.55000   1726.00000   1698.79771      0.00058
    73.56000   1611.00000   1701.92837      0.00062
    73.57000   1679.00000   1705.01757      0.00060
    73.58000   1752.00000   1708.28211      0.00057
    73.59000   1739.00000   1711.87938      0.00058
    73.60000   1758.00000   1715.92709      0.00057
    73.61000   1712.00000   1720.52292      0.00058
    73.62000   1668.00000   1725.73889      0.00060
    73.63000   1700.00000   1731.61687      0.00059
    73.64000   1669.00000   1738.16311      0.00060
    73.65000   1706.00000   1745.33938      0.00059
    73.66000   1682.00000   1753.04972      0.00059
    73.67000   1668.00000   1761.12364      0.00060
    73.68000   1664.00000   1769.29955      0.00060
    73.69000   1763.00000   1777.21694      0.00057
    73.70000   1726.00000   1784.42985      0.00058
    73.71000   1718.00000   1790.45382      0.00058
    73.72000   1704.00000   1794.84801      0.00059
    73.73000   1694.00000   1797.31461      0.00059
    73.74000   1649.00000   1797.77799      0.00061
    73.75000   1652.00000   1796.40619      0.00061
    73.76000   1806.00000   1793.56292      0.00055
    73.77000   1735.00000   1789.71349      0.00058
    73.78000   1744.00000   1785.32672      0.00057
    73.79000   1888.00000   1780.80557      0.00053
    73.80000   1758.00000   1776.45642      0.00057
    73.81000   1653.00000   1772.48869      0.00060
    73.82000   1799.00000   1769.03037      0.00056
    73.83000   1685.00000   1766.14800      0.00059
    73.84000   1757.00000   1763.86476      0.00057
    73.85000   1717.00000   1762.17443      0.00058
    73.86000   1668.00000   1761.05139      0.00060
    73.87000   1717.00000   1760.45760      0.00058
    73.88000   1728.00000   1760.34760      0.00058
    73.89000   1798.00000   1760.67179      0.00056
    73.90000   1722.00000   1761.37824      0.00058
    73.91000   1754.00000   1762.41190      0.00057
    73.92000   1738.00000   1763.73023      0.00058
    73.93000   1709.00000   1765.35017      0.00059
    73.94000   1688.00000   1767.18554      0.00059
    73.95000   1733.00000   1769.21254      0.00058
    73.96000   1712.00000   1771.39496      0.00058
    73.97000   1772.00000   1773.70393      0.00056
    73.98000   1763.00000   1776.11180      0.00057
    73.99000   1717.00000   1778.59114      0.00058
    74.00000   1727.00000   1781.11340      0.00058
    74.01000   1779.00000   1783.64978      0.00056
    74.02000   1739.00000   1786.17545      0.00058
    74.03000   1726.00000   1788.65541      0.00058
    74.04000   1759.00000   1791.05363      0.00057
    74.05000   1710.00000   1793.34228      0.00058
    74.06000   1720.00000   1795.51405      0.00058
    74.07000   1724.00000   1797.52887      0.00058
    74.08000   1708.00000   1799.36383      0.00059
    74.09000   1754.00000   1801.00420      0.00057
    74.10000   1770.00000   1802.43947      0.00056
    74.11000   1818.00000   1803.67285      0.00055
    74.12000   1775.00000   1804.75016      0.00056
    74.13000   1762.00000   1805.67220      0.00057
    74.14000   1740.00000   1806.45773      0.00057
    74.15000   1735.00000   1807.13433      0.00058
    74.16000   1750.00000   1807.72908      0.00057
    74.17000   1732.00000   1808.26906      0.00058
    74.18000   1705.00000   1808.77959      0.00059
    74.19000   1734.00000   1809.28322      0.00058
    74.20000   1701.00000   1809.79933      0.00059
    74.21000   1776.00000   1810.34398      0.00056
    74.22000   1736.00000   1810.93010      0.00058
    74.23000   1785.00000   1811.56770      0.00056
    74.24000   1701.00000   1812.26429      0.00059
    74.25000   1706.00000   1813.02526      0.00059
    74.26000   1779.00000   1813.85428      0.00056
    74.27000   1805.00000   1814.75371      0.00055
    74.28000   1727.00000   1815.72465      0.00058
    74.29000   1784.00000   1816.76740      0.00056
    74.30000   1861.00000   1817.88159      0.00054
    74.31000   1735.00000   1819.06633      0.00058
    74.32000   1813.00000   1820.32035      0.00055
    74.33000   1789.00000   1821.64205      0.00056
    74.34000   1739.00000   1823.02961      0.00058
    74.35000   1849.00000   1824.48097      0.00054
    74.36000   1839.00000   1825.99395      0.00054
    74.37000   1782.00000   1827.56620      0.00056
    74.38000   1772.00000   1829.19525      0.00056
    74.39000   1822.00000   1830.87852      0.00055
    74.40000   1776.00000   1832.61335      0.00056
    74.41000   1826.00000   1834.39696      0.00055
    74.42000   1873.00000   1836.22652      0.00053
    74.43000   1741.00000   1838.09909      0.00057
    74.44000   1851.00000   1840.01172      0.00054
    74.45000   1832.00000   1841.96137      0.00055
    74.46000   1797.00000   1843.94502      0.00056
    74.47000   1807.00000   1845.95959      0.00055
    74.48000   1802.00000   1848.00203      0.00055
    74.49000   1825.00000   1850.06933      0.00055
    74.50000   1811.00000   1852.15851      0.00055
    74.51000   1905.00000   1854.26658      0.00052
    74.52000   1897.00000   1856.39034      0.00053
    74.53000   1821.00000   1858.52613      0.00055
    74.54000   1739.00000   1860.66910      0.00058
    74.55000   1825.00000   1862.81167      0.00055
    74.56000   1859.00000   1864.94827      0.00054
    74.57000   1816.00000   1867.09286      0.00055
    74.58000   1889.00000   1869.22965      0.00053
    74.59000   1899.00000   1871.36446      0.00053
    74.60000   1870.00000   1873.53629      0.00053
    74.61000   1832.00000   1875.71358      0.00055
    74.62000   1900.00000   1877.89159      0.00053
    74.63000   1873.00000   1880.07059      0.00053
    74.64000   1859.00000   1882.25128      0.00054
    74.65000   1860.00000   1884.43473      0.00054
    74.66000   1887.00000   1886.62244      0.00053
    74.67000   1811.00000   1888.81622      0.00055
    74.68000   1770.00000   1891.01826      0.00056
    74.69000   1878.00000   1893.23104      0.00053
    74.70000   1827.00000   1895.45729      0.00055
    74.71000   1842.00000   1897.69996      0.00054
    74.72000   1872.00000   1899.96217      0.00053
    74.73000   1803.00000   1902.24714      0.00055
    74.74000   1890.00000   1904.55815      0.00053
    74.75000   1919.00000   1906.89848      0.00052
    74.76000   1939.00000   1909.27141      0.00052
    74.77000   1880.00000   1911.68009      0.00053
    74.78000   1889.00000   1914.12760      0.00053
    74.79000   1872.00000   1916.61686      0.00053
    74.80000   1934.00000   1919.15060      0.00052
    74.81000   1864.00000   1921.73140      0.00054
    74.82000   1872.00000   1924.36159      0.00053
    74.83000   1846.00000   1927.04334      0.00054
    74.84000   1915.00000   1929.77858      0.00052
    74.85000   1915.00000   1932.56905      0.00052
    74.86000   1846.00000   1935.41629      0.00054
    74.87000   1931.00000   1938.32166      0.00052
    74.88000   1789.00000   1941.28640      0.00056
    74.89000   1907.00000   1944.31160      0.00052
    74.90000   1891.00000   1947.39827      0.00053
    74.91000   1918.00000   1950.54736      0.00052
    74.92000   1937.00000   1953.75981      0.00052
    74.93000   1895.00000   1957.03660      0.00053
    74.94000   1908.00000   1960.37872      0.00052
    74.95000   1948.00000   1963.78727      0.00051
    74.96000   1883.00000   1967.26392      0.00053
    74.97000   1915.00000   1970.81131      0.00052
    74.98000   1957.00000   1974.43081      0.00051
    74.99000   2001.00000   1978.12466      0.00050
    75.00000   1959.00000   1981.89559      0.00051
    75.01000   1855.00000   1985.74665      0.00054
    75.02000   1908.00000   1989.68276      0.00052
    75.03000   1880.00000   1993.71152      0.00053
    75.04000   1915.00000   1997.83828      0.00052
    75.05000   1922.00000   2002.06716      0.00052
    75.06000   1937.00000   2006.40531      0.00052
    75.07000   1976.00000   2010.86796      0.00051
    75.08000   1860.00000   2015.45859      0.00054
    75.09000   1987.00000   2020.18631      0.00050
    75.10000   1958.00000   2025.06466      0.00051
    75.11000   1935.00000   2030.11250      0.00052
    75.12000   2003.00000   2035.33790      0.00050
    75.13000   1977.00000   2040.75285      0.00051
    75.14000   1933.00000   2046.37061      0.00052
    75.15000   1905.00000   2052.20396      0.00052
    75.16000   1951.00000   2058.26444      0.00051
    75.17000   1975.00000   2064.56162      0.00051
    75.18000   1876.00000   2071.10193      0.00053
    75.19000   1969.00000   2077.88716      0.00051
    75.20000   1947.00000   2084.91266      0.00051
    75.21000   2022.00000   2092.16459      0.00049
    75.22000   1996.00000   2099.61827      0.00050
    75.23000   2011.00000   2107.26607      0.00050
    75.24000   1951.00000   2115.10490      0.00051
    75.25000   2001.00000   2123.03829      0.00050
    75.26000   2031.00000   2130.98189      0.00049
    75.27000   2020.00000   2138.83642      0.00050
    75.28000   1999.00000   2146.48115      0.00050
    75.29000   2011.00000   2153.77437      0.00050
    75.30000   1959.00000   2160.55577      0.00051
    75.31000   1903.00000   2166.65104      0.00053
    75.32000   1969.00000   2171.87893      0.00051
    75.33000   1972.00000   2176.06056      0.00051
    75.34000   2038.00000   2179.03043      0.00049
    75.35000   1981.00000   2180.64820      0.00050
    75.36000   1939.00000   2180.80980      0.00052
    75.37000   2022.00000   2179.45644      0.00049
    75.38000   2034.00000   2176.58018      0.00049
    75.39000   1890.00000   2172.22522      0.00053
    75.40000   1985.00000   2166.48460      0.00050
    75.41000   1898.00000   2159.49293      0.00053
    75.42000   1999.00000   2151.41621      0.00050
    75.43000   1997.00000   2142.44017      0.00050
    75.44000   1892.00000   2132.75860      0.00053
    75.45000   1900.00000   2122.56285      0.00053
    75.46000   2070.00000   2112.03343      0.00048
    75.47000   2017.00000   2101.33389      0.00050
    75.48000   1931.00000   2090.60723      0.00052
    75.49000   1965.00000   2079.97420      0.00051
    75.50000   1979.00000   2069.53330      0.00051
    75.51000   1916.00000   2059.36168      0.00052
    75.52000   1969.00000   2049.51828      0.00051
    75.53000   1966.00000   2040.05002      0.00051
    75.54000   1994.00000   2030.97962      0.00050
    75.55000   1975.00000   2022.32155      0.00051
    75.56000   1951.00000   2014.07764      0.00051
    75.57000   1968.00000   2006.24027      0.00051
    75.58000   1912.00000   1998.79362      0.00052
    75.59000   2002.00000   1991.71577      0.00050
    75.60000   1967.00000   1984.98161      0.00051
    75.61000   1979.00000   1978.56632      0.00051
    75.62000   1967.00000   1972.44886      0.00051
    75.63000   1960.00000   1966.61427      0.00051
    75.64000   1991.00000   1961.05436      0.00050
    75.65000   2017.00000   1955.76627      0.00050
    75.66000   2029.00000   1950.74999      0.00049
    75.67000   1987.00000   1946.00584      0.00050
    75.68000   1910.00000   1941.53256      0.00052
    75.69000   1979.00000   1937.32650      0.00051
    75.70000   1951.00000   1933.38163      0.00051
    75.71000   1899.00000   1929.68990      0.00053
    75.72000   1982.00000   1926.24189      0.00050
    75.73000   1990.00000   1923.02734      0.00050
    75.74000   1931.00000   1920.03558      0.00052
    75.75000   1952.00000   1917.25586      0.00051
    75.76000   1889.00000   1914.67757      0.00053
    75.77000   1902.00000   1912.29038      0.00053
    75.78000   1916.00000   1910.08433      0.00052
    75.79000   2002.00000   1908.04990      0.00050
    75.80000   1993.00000   1906.17799      0.00050
    75.81000   1928.00000   1904.45998      0.00052
    75.82000   1881.00000   1902.88771      0.00053
    75.83000   1910.00000   1901.45342      0.00052
    75.84000   1992.00000   1900.14977      0.00050
    75.85000   1995.00000   1898.96974      0.00050
    75.86000   2009.00000   1897.90663      0.00050
    75.87000   1951.00000   1896.95400      0.00051
    75.88000   1955.00000   1896.10557      0.00051
    75.89000   1987.00000   1895.35522      0.00050
    75.90000   1930.00000   1894.69690      0.00052
    75.91000   1984.00000   1894.12460      0.00050
    75.92000   1904.00000   1893.63229      0.00053
    75.93000   1947.00000   1893.21388      0.00051
    75.94000   1952.00000   1892.86322      0.00051
    75.95000   1967.00000   1892.57406      0.00051
    75.96000   2046.00000   1892.34005      0.00049
    75.97000   2003.00000   1892.15478      0.00050
    75.98000   1984.00000   1892.01177      0.00050
    75.99000   1932.00000   1891.90454      0.00052
    76.00000   1954.00000   1891.82664      0.00051
    76.01000   1999.00000   1891.77160      0.00050
    76.02000   1901.00000   1891.73292      0.00053
    76.03000   1978.00000   1891.70358      0.00051
    76.04000   1920.00000   1891.67690      0.00052
    76.05000   1994.00000   1891.65255      0.00050
    76.06000   1994.00000   1891.62921      0.00050
    76.07000   1930.00000   1891.60008      0.00052
    76.08000   2025.00000   1891.56160      0.00049
    76.09000   2028.00000   1891.51148      0.00049
    76.10000   1956.00000   1891.44782      0.00051
    76.11000   2066.00000   1891.36855      0.00048
    76.12000   1959.00000   1891.26928      0.00051
    76.13000   1972.00000   1891.15017      0.00051
    76.14000   1873.00000   1891.03939      0.00053
    76.15000   1876.00000   1890.92630      0.00053
    76.16000   1964.00000   1890.80751      0.00051
    76.17000   1962.00000   1890.68107      0.00051
    76.18000   2031.00000   1890.53871      0.00049
    76.19000   1877.00000   1890.38370      0.00053
    76.20000   2029.00000   1890.27332      0.00049
    76.21000   1943.00000   1890.19306      0.00051
    76.22000   2059.00000   1890.12896      0.00049
    76.23000   2074.00000   1890.07578      0.00048
    76.24000   1949.00000   1890.01897      0.00051
    76.25000   1953.00000   1889.93712      0.00051
    76.26000   2010.00000   1889.88057      0.00050
    76.27000   2051.00000   1889.94236      0.00049
    76.28000   2020.00000   1890.05530      0.00050
    76.29000   1942.00000   1890.20516      0.00051
    76.30000   1968.00000   1890.39333      0.00051
    76.31000   2002.00000   1890.62123      0.00050
    76.32000   1991.00000   1890.89009      0.00050
    76.33000   2019.00000   1891.20092      0.00050
    76.34000   2015.00000   1891.55454      0.00050
    76.35000   1992.00000   1891.95158      0.00050
    76.36000   2031.00000   1892.39239      0.00049
    76.37000   2054.00000   1892.87692      0.00049
    76.38000   2016.00000   1893.40565      0.00050
    76.39000   2027.00000   1893.98272      0.00049
    76.40000   2021.00000   1894.60638      0.00049
    76.41000   1967.00000   1895.27638      0.00051
    76.42000   2090.00000   1895.99295      0.00048
    76.43000   2033.00000   1896.75632      0.00049
    76.44000   2044.00000   1897.56669      0.00049
    76.45000   2004.00000   1898.42427      0.00050
    76.46000   2064.00000   1899.32924      0.00048
    76.47000   2083.00000   1900.28180      0.00048
    76.48000   2060.00000   1901.28212      0.00049
    76.49000   2007.00000   1902.33043      0.00050
    76.50000   1966.00000   1903.42693      0.00051
    76.51000   1976.00000   1904.57184      0.00051
    76.52000   2021.00000   1905.76542      0.00049
    76.53000   2078.00000   1907.00791      0.00048
    76.54000   2000.00000   1908.29958      0.00050
    76.55000   1926.00000   1909.64070      0.00052
    76.56000   2072.00000   1911.03155      0.00048
    76.57000   2017.00000   1912.47240      0.00050
    76.58000   2084.00000   1913.96343      0.00048
    76.59000   2088.00000   1915.50490      0.00048
    76.60000   2082.00000   1917.09812      0.00048
    76.61000   1999.00000   1918.74456      0.00050
    76.62000   1929.00000   1920.44374      0.00052
    76.63000   2075.00000   1922.19584      0.00048
    76.64000   2093.00000   1924.00107      0.00048
    76.65000   2094.00000   1925.85944      0.00048
    76.66000   2034.00000   1927.77044      0.00049
    76.67000   2064.00000   1929.73288      0.00048
    76.68000   2112.00000   1931.74313      0.00047
    76.69000   2027.00000   1933.80319      0.00049
    76.70000   2038.00000   1935.94635      0.00049
    76.71000   2136.00000   1938.14906      0.00047
    76.72000   2102.00000   1940.41561      0.00048
    76.73000   2039.00000   1942.74430      0.00049
    76.74000   1928.00000   1945.13641      0.00052
    76.75000   2067.00000   1947.59328      0.00048
    76.76000   2074.00000   1950.11637      0.00048
    76.77000   2099.00000   1952.70720      0.00048
    76.78000   2134.00000   1955.36744      0.00047
    76.79000   2068.00000   1958.09883      0.00048
    76.80000   2180.00000   1960.90327      0.00046
    76.81000   2128.00000   1963.78275      0.00047
    76.82000   2130.00000   1966.73945      0.00047
    76.83000   2127.00000   1969.77566      0.00047
    76.84000   2080.00000   1972.89388      0.00048
    76.85000   2052.00000   1976.09678      0.00049
    76.86000   2175.00000   1979.38725      0.00046
    76.87000   2078.00000   1982.76841      0.00048
    76.88000   2092.00000   1986.24368      0.00048
    76.89000   2072.00000   1989.81673      0.00048
    76.90000   2180.00000   1993.49162      0.00046
    76.91000   2190.00000   1997.27280      0.00046
    76.92000   2102.00000   2001.16515      0.00048
    76.93000   2153.00000   2005.17413      0.00046
    76.94000   2068.00000   2009.30578      0.00048
    76.95000   2086.00000   2013.56688      0.00048
    76.96000   2121.00000   2017.96505      0.00047
    76.97000   2090.00000   2022.50886      0.00048
    76.98000   2147.00000   2027.20807      0.00047
    76.99000   2159.00000   2032.07373      0.00046
    77.00000   2164.00000   2037.11842      0.00046
    77.01000   2173.00000   2042.35649      0.00046
    77.02000   2171.00000   2047.80428      0.00046
    77.03000   2270.00000   2053.48044      0.00044
    77.04000   2160.00000   2059.40613      0.00046
    77.05000   2180.00000   2065.60538      0.00046
    77.06000   2206.00000   2072.10535      0.00045
    77.07000   2174.00000   2078.93661      0.00046
    77.08000   2133.00000   2086.13337      0.00047
    77.09000   2179.00000   2093.73373      0.00046
    77.10000   2118.00000   2101.77981      0.00047
    77.11000   2158.00000   2110.31787      0.00046
    77.12000   2195.00000   2119.39828      0.00046
    77.13000   2154.00000   2129.07542      0.00046
    77.14000   2199.00000   2139.40743      0.00045
    77.15000   2213.00000   2150.45578      0.00045
    77.16000   2229.00000   2162.28456      0.00045
    77.17000   2194.00000   2174.95957      0.00046
    77.18000   2179.00000   2188.54691      0.00046
    77.19000   2087.00000   2203.11104      0.00048
    77.20000   2163.00000   2218.71209      0.00046
    77.21000   2188.00000   2235.40212      0.00046
    77.22000   2147.00000   2253.21990      0.00047
    77.23000   2144.00000   2272.18393      0.00047
    77.24000   2231.00000   2292.28304      0.00045
    77.25000   2178.00000   2313.46426      0.00046
    77.26000   2145.00000   2335.61772      0.00047
    77.27000   2169.00000   2358.55914      0.00046
    77.28000   2248.00000   2382.01088      0.00044
    77.29000   2274.00000   2405.58451      0.00044
    77.30000   2245.00000   2428.76888      0.00045
    77.31000   2147.00000   2450.93192      0.00047
    77.32000   2176.00000   2471.34900      0.00046
    77.33000   2170.00000   2489.23343      0.00046
    77.34000   2175.00000   2503.79486      0.00046
    77.35000   2198.00000   2514.34254      0.00045
    77.36000   2223.00000   2520.37188      0.00045
    77.37000   2257.00000   2521.63629      0.00044
    77.38000   2174.00000   2518.18554      0.00046
    77.39000   2253.00000   2510.35792      0.00044
    77.40000   2191.00000   2498.72739      0.00046
    77.41000   2258.00000   2484.02016      0.00044
    77.42000   2188.00000   2467.02071      0.00046
    77.43000   2212.00000   2448.51508      0.00045
    77.44000   2199.00000   2429.26818      0.00045
    77.45000   2201.00000   2409.81383      0.00045
    77.46000   2182.00000   2390.60676      0.00046
    77.47000   2221.00000   2372.02105      0.00045
    77.48000   2128.00000   2354.27394      0.00047
    77.49000   2144.00000   2337.51272      0.00047
    77.50000   2232.00000   2321.82075      0.00045
    77.51000   2253.00000   2307.23092      0.00044
    77.52000   2215.00000   2293.73960      0.00045
    77.53000   2197.00000   2281.31769      0.00046
    77.54000   2119.00000   2269.91903      0.00047
    77.55000   2132.00000   2259.48658      0.00047
    77.56000   2220.00000   2249.95705      0.00045
    77.57000   2181.00000   2241.26407      0.00046
    77.58000   2211.00000   2233.34048      0.00045
    77.59000   2175.00000   2226.11974      0.00046
    77.60000   2235.00000   2219.53687      0.00045
    77.61000   2154.00000   2213.52873      0.00046
    77.62000   2171.00000   2208.03263      0.00046
    77.63000   2128.00000   2202.99145      0.00047
    77.64000   2208.00000   2198.37774      0.00045
    77.65000   2121.00000   2194.15227      0.00047
    77.66000   2178.00000   2190.25906      0.00046
    77.67000   2257.00000   2186.65666      0.00044
    77.68000   2081.00000   2183.30901      0.00048
    77.69000   2164.00000   2180.19099      0.00046
    77.70000   2177.00000   2177.28756      0.00046
    77.71000   2098.00000   2174.56642      0.00048
    77.72000   2207.00000   2172.00504      0.00045
    77.73000   2177.00000   2169.58496      0.00046
    77.74000   2169.00000   2167.28955      0.00046
    77.75000   2152.00000   2165.10361      0.00046
    77.76000   2171.00000   2163.01747      0.00046
    77.77000   2164.00000   2161.03129      0.00046
    77.78000   2118.00000   2159.12908      0.00047
    77.79000   2176.00000   2157.30226      0.00046
    77.80000   2198.00000   2155.54432      0.00045
    77.81000   2191.00000   2153.84944      0.00046
    77.82000   2262.00000   2152.21302      0.00044
    77.83000   2235.00000   2150.63411      0.00045
    77.84000   2256.00000   2149.10755      0.00044
    77.85000   2305.00000   2147.63010      0.00043
    77.86000   2232.00000   2146.19850      0.00045
    77.87000   2244.00000   2144.80979      0.00045
    77.88000   2160.00000   2143.46140      0.00046
    77.89000   2172.00000   2142.15350      0.00046
    77.90000   2163.00000   2140.88468      0.00046
    77.91000   2146.00000   2139.65209      0.00047
    77.92000   2149.00000   2138.45331      0.00047
    77.93000   2214.00000   2137.28642      0.00045
    77.94000   2159.00000   2136.14959      0.00046
    77.95000   2152.00000   2135.04098      0.00046
    77.96000   2157.00000   2133.95874      0.00046
    77.97000   2242.00000   2132.90107      0.00045
    77.98000   2141.00000   2131.86614      0.00047
    77.99000   2144.00000   2130.85215      0.00047
    78.00000   2139.00000   2129.85729      0.00047
    78.01000   2233.00000   2128.87971      0.00045
    78.02000   2191.00000   2127.91775      0.00046
    78.03000   2175.00000   2126.97076      0.00046
    78.04000   2160.00000   2126.03688      0.00046
    78.05000   2148.00000   2125.11453      0.00047
    78.06000   2127.00000   2124.20239      0.00047
    78.07000   2164.00000   2123.29927      0.00046
    78.08000   2167.00000   2122.40407      0.00046
    78.09000   2095.00000   2121.51581      0.00048
    78.10000   2111.00000   2120.63364      0.00047
    78.11000   2160.00000   2119.75679      0.00046
    78.12000   2190.00000   2118.88461      0.00046
    78.13000   2206.00000   2118.01657      0.00045
    78.14000   2053.00000   2117.15223      0.00049
    78.15000   2112.00000   2116.29125      0.00047
    78.16000   2104.00000   2115.43338      0.00048
    78.17000   2068.00000   2114.57845      0.00048
    78.18000   2082.00000   2113.72638      0.00048
    78.19000   2134.00000   2112.87713      0.00047
    78.20000   2047.00000   2112.03074      0.00049
    78.21000   2128.00000   2111.18728      0.00047
    78.22000   2095.00000   2110.34686      0.00048
    78.23000   2110.00000   2109.50962      0.00047
    78.24000   2115.00000   2108.67569      0.00047
    78.25000   2109.00000   2107.84518      0.00047
    78.26000   2044.00000   2107.01814      0.00049
    78.27000   2190.00000   2106.19459      0.00046
    78.28000   2182.00000   2105.37487      0.00046
    78.29000   2087.00000   2104.55921      0.00048
    78.30000   2117.00000   2103.74601      0.00047
    78.31000   2049.00000   2102.93257      0.00049
    78.32000   2059.00000   2102.11553      0.00049
    78.33000   2052.00000   2101.30234      0.00049
    78.34000   2002.00000   2100.50602      0.00050
    78.35000   2159.00000   2099.71765      0.00046
    78.36000   2123.00000   2098.93394      0.00047
    78.37000   2063.00000   2098.15437      0.00048
    78.38000   2055.00000   2097.37871      0.00049
    78.39000   2117.00000   2096.60656      0.00047
    78.40000   2035.00000   2095.83742      0.00049
    78.41000   2088.00000   2095.07052      0.00048
    78.42000   2100.00000   2094.30465      0.00048
    78.43000   2128.00000   2093.53746      0.00047
    78.44000   2047.00000   2092.76904      0.00049
    78.45000   2102.00000   2092.01330      0.00048
    78.46000   2056.00000   2091.25711      0.00049
    78.47000   2006.00000   2090.50158      0.00050
    78.48000   1982.00000   2089.74468      0.00050
    78.49000   2010.00000   2088.99096      0.00050
    78.50000   2021.00000   2088.24044      0.00049
    78.51000   2057.00000   2087.49039      0.00049
    78.52000   2152.00000   2086.74024      0.00046
    78.53000   2150.00000   2085.98980      0.00047
    78.54000   2042.00000   2085.23896      0.00049
    78.55000   2037.00000   2084.48764      0.00049
    78.56000   2080.00000   2083.73585      0.00048
    78.57000   2168.00000   2082.98362      0.00046
    78.58000   2139.00000   2082.23110      0.00047
    78.59000   2097.00000   2081.47847      0.00048
    78.60000   2037.00000   2080.72603      0.00049
    78.61000   2042.00000   2079.97412      0.00049
    78.62000   2061.00000   2079.22315      0.00049
    78.63000   2043.00000   2078.47358      0.00049
    78.64000   2054.00000   2077.72593      0.00049
    78.65000   2133.00000   2076.98071      0.00047
    78.66000   2050.00000   2076.23837      0.00049
    78.67000   2070.00000   2075.49934      0.00048
    78.68000   2107.00000   2074.76545      0.00047
    78.69000   2078.00000   2074.03970      0.00048
    78.70000   2006.00000   2073.32146      0.00050
    78.71000   1977.00000   2072.61145      0.00051
    78.72000   2158.00000   2071.91079      0.00046
    78.73000   2144.00000   2071.22064      0.00047
    78.74000   2060.00000   2070.54218      0.00049
    78.75000   2054.00000   2069.87662      0.00049
    78.76000   2067.00000   2069.22520      0.00048
    78.77000   2082.00000   2068.58915      0.00048
    78.78000   2047.00000   2067.96973      0.00049
    78.79000   2057.00000   2067.36818      0.00049
    78.80000   2017.00000   2066.78573      0.00050
    78.81000   2019.00000   2066.22362      0.00050
    78.82000   2159.00000   2065.68302      0.00046
    78.83000   2040.00000   2065.16505      0.00049
    78.84000   2017.00000   2064.67078      0.00050
    78.85000   2054.00000   2064.20107      0.00049
    78.86000   2024.00000   2063.75688      0.00049
    78.87000   2160.00000   2063.34029      0.00046
    78.88000   2095.00000   2062.95226      0.00048
    78.89000   2117.00000   2062.59327      0.00047
    78.90000   2021.00000   2062.26413      0.00049
    78.91000   2135.00000   2061.96566      0.00047
    78.92000   2126.00000   2061.69864      0.00047
    78.93000   2055.00000   2061.46382      0.00049
    78.94000   2036.00000   2061.26188      0.00049
    78.95000   2140.00000   2061.09345      0.00047
    78.96000   2034.00000   2060.95912      0.00049
    78.97000   2102.00000   2060.85946      0.00048
    78.98000   2034.00000   2060.79497      0.00049
    78.99000   2059.00000   2060.76613      0.00049
    79.00000   2129.00000   2060.77339      0.00047
    79.01000   2059.00000   2060.81716      0.00049
    79.02000   2077.00000   2060.89776      0.00048
    79.03000   2022.00000   2061.01482      0.00049
    79.04000   2013.00000   2061.16667      0.00050
    79.05000   2049.00000   2061.34975      0.00049
    79.06000   2051.00000   2061.55595      0.00049
    79.07000   2127.00000   2061.76701      0.00047
    79.08000   2114.00000   2061.98841      0.00047
    79.09000   2038.00000   2062.32553      0.00049
    79.10000   2065.00000   2062.71498      0.00048
    79.11000   2093.00000   2063.14474      0.00048
    79.12000   2021.00000   2063.61490      0.00049
    79.13000   2070.00000   2064.12510      0.00048
    79.14000   2191.00000   2064.67330      0.00046
    79.15000   2086.00000   2065.25787      0.00048
    79.16000   2094.00000   2065.89055      0.00048
    79.17000   2082.00000   2066.57333      0.00048
    79.18000   2061.00000   2067.30195      0.00049
    79.19000   2060.00000   2068.07631      0.00049
    79.20000   2117.00000   2068.89729      0.00047
    79.21000   2129.00000   2069.76574      0.00047
    79.22000   2150.00000   2070.68247      0.00047
    79.23000   2152.00000   2071.64809      0.00046
    79.24000   2148.00000   2072.66279      0.00047
    79.25000   2062.00000   2073.72550      0.00048
    79.26000   2149.00000   2074.83831      0.00047
    79.27000   2102.00000   2076.02059      0.00048
    79.28000   2092.00000   2077.25871      0.00048
    79.29000   2092.00000   2078.55725      0.00048
    79.30000   2064.00000   2079.91620      0.00048
    79.31000   2140.00000   2081.33703      0.00047
    79.32000   2148.00000   2082.82112      0.00047
    79.33000   2117.00000   2084.36970      0.00047
    79.34000   2079.00000   2085.98376      0.00048
    79.35000   2086.00000   2087.66400      0.00048
    79.36000   2067.00000   2089.41073      0.00048
    79.37000   2097.00000   2091.22375      0.00048
    79.38000   2180.00000   2093.10223      0.00046
    79.39000   2119.00000   2095.04458      0.00047
    79.40000   2157.00000   2097.04827      0.00046
    79.41000   2183.00000   2099.10973      0.00046
    79.42000   2140.00000   2101.22411      0.00047
    79.43000   2056.00000   2103.38512      0.00049
    79.44000   2104.00000   2105.58489      0.00048
    79.45000   2120.00000   2107.81378      0.00047
    79.46000   2062.00000   2110.06029      0.00048
    79.47000   2139.00000   2112.31089      0.00047
    79.48000   2115.00000   2114.55008      0.00047
    79.49000   2137.00000   2116.76038      0.00047
    79.50000   2096.00000   2118.92244      0.00048
    79.51000   2137.00000   2121.01535      0.00047
    79.52000   2181.00000   2123.01696      0.00046
    79.53000   2036.00000   2124.90450      0.00049
    79.54000   2072.00000   2126.65505      0.00048
    79.55000   2060.00000   2128.24511      0.00049
    79.56000   2119.00000   2129.65306      0.00047
    79.57000   2124.00000   2130.85988      0.00047
    79.58000   2136.00000   2131.84910      0.00047
    79.59000   2080.00000   2132.60764      0.00048
    79.60000   2122.00000   2133.12650      0.00047
    79.61000   2038.00000   2133.40282      0.00049
    79.62000   2106.00000   2133.44048      0.00047
    79.63000   2191.00000   2133.24423      0.00046
    79.64000   2162.00000   2132.82520      0.00046
    79.65000   2172.00000   2132.19947      0.00046
    79.66000   2166.00000   2131.38709      0.00046
    79.67000   2098.00000   2130.41130      0.00048
    79.68000   2086.00000   2129.29768      0.00048
    79.69000   2127.00000   2128.07313      0.00047
    79.70000   2099.00000   2126.76441      0.00048
    79.71000   2110.00000   2125.39922      0.00047
    79.72000   2189.00000   2124.01368      0.00046
    79.73000   2151.00000   2122.63528      0.00046
    79.74000   2135.00000   2121.28551      0.00047
    79.75000   2149.00000   2119.98740      0.00047
    79.76000   2128.00000   2118.76253      0.00047
    79.77000   2168.00000   2117.63033      0.00046
    79.78000   2101.00000   2116.60806      0.00048
    79.79000   2120.00000   2115.71090      0.00047
    79.80000   2050.00000   2114.95201      0.00049
    79.81000   2123.00000   2114.34268      0.00047
    79.82000   2127.00000   2113.89237      0.00047
    79.83000   2048.00000   2113.60863      0.00049
    79.84000   2078.00000   2113.49700      0.00048
    79.85000   2126.00000   2113.56070      0.00047
    79.86000   2207.00000   2113.79892      0.00045
    79.87000   2230.00000   2114.21042      0.00045
    79.88000   2154.00000   2114.81698      0.00046
    79.89000   2170.00000   2115.63739      0.00046
    79.90000   2144.00000   2116.65486      0.00047
    79.91000   2133.00000   2117.86765      0.00047
    79.92000   2152.00000   2119.27719      0.00046
    79.93000   2135.00000   2120.88534      0.00047
    79.94000   2093.00000   2122.69498      0.00048
    79.95000   2202.00000   2124.71065      0.00045
    79.96000   2131.00000   2126.93921      0.00047
    79.97000   2128.00000   2129.38998      0.00047
    79.98000   2197.00000   2132.07403      0.00046
    79.99000   2182.00000   2135.00191      0.00046
